# Supplementary material for: 4-(4-Chloro-5-methyl-3-trifluoro­meth­yl-1H-pyrazol-1-yl)-6-(prop-2-ynyl­oxy)pyrimidine
Source: Acta Crystallogr Sect E Struct Rep Online. 2010 Aug 18;66(Pt 9):o2307. doi: 10.1107/S1600536810031740 (PMC3008046; doi:10.1107/S1600536810031740)
Supplement: Supplementary file 1 [file e-66-o2307-sup1.cif]

##############################################################################
###                                                                        ###
###        Electronic paper (Acta Crystallographica Section E)             ###
###                                                                        ###
##############################################################################
#                                                                            #
# This CIF contains the data in a paper accepted for publication in Acta     #
# Crystallographica Section E. It conforms to the requirements of Notes      #
# for Authors for Section E, and has been peer reviewed under the auspices   #
# of the IUCr Commission on Journals.                                        #
#                                                                            #
# Full details of the Crystallographic Information File format               #
# are given in the paper "The Crystallographic Information File (CIF):       #
# a New Standard Archive File for Crystallography" by S. R. Hall, F. H.      #
# Allen and I. D. Brown [Acta Cryst. (1991), A47, 655-685].                  #
#                                                                            #
# The current version of the core CIF dictionary is obtainable from          #
# ftp://ftp.iucr.org/pub/cif_core.dic. The current version number is 2.4.    #
#                                                                            #
# Software is freely available for graphical display of the structure(s) in  #
# this CIF.  For information consult the CIF home page http://www.iucr.org/  #
# cif/home.html                                                              #
#                                                                            #
# This file may be used for bona fide research purposes within the           #
# scientific community so long as proper attribution is given to the journal # 
# article from which it was obtained.                                        #
#                                                                            #
##############################################################################
                                             
data_I
_audit_creation_method     SHELXL-97
_chemical_name_systematic
;
4-(4-Chloro-5-methyl-3-trifluoromethyl-1<i>H</i>-pyrazol-1-yl)-6-(prop-2-
ynyloxy)pyrimidine
;
_chemical_name_common     ?
_chemical_formula_moiety     'C12 H8 Cl F3 N4 O'
_chemical_formula_sum     'C12 H8 Cl F3 N4 O'
_chemical_formula_iupac     'C12 H8 Cl F3 N4 O'
_chemical_formula_weight     316.67
_chemical_melting_point     ?
_symmetry_cell_setting     monoclinic
_symmetry_space_group_name_H-M     'P 21/n'
loop_
    _symmetry_equiv_pos_as_xyz
    'x, y, z'
    '-x+1/2, y+1/2, -z+1/2'
    '-x, -y, -z'
    'x-1/2, -y-1/2, z-1/2'
_cell_length_a     7.8331(13)
_cell_length_b     7.7258(12)
_cell_length_c     21.757(4)
_cell_angle_alpha     90.00
_cell_angle_beta     99.270(11)
_cell_angle_gamma     90.00
_cell_volume     1299.5(4)
_cell_formula_units_Z     4
_cell_measurement_reflns_used     564
_cell_measurement_theta_min     2.17
_cell_measurement_theta_max     68.25
_cell_measurement_temperature     173(2)
_exptl_crystal_description     platelet
_exptl_crystal_colour     colorless
_exptl_crystal_size_max     0.20
_exptl_crystal_size_mid     0.20
_exptl_crystal_size_min     0.10
_exptl_crystal_density_diffrn     1.619
_exptl_crystal_density_meas     ?
_exptl_crystal_density_method     'not measured'
_exptl_crystal_F_000     640
_exptl_absorpt_coefficient_mu     3.021
_exptl_absorpt_correction_type     multi-scan
_exptl_absorpt_process_details     '(ABSCOR; Higashi, 1995)'
_exptl_absorpt_correction_T_min     0.5833
_exptl_absorpt_correction_T_max     0.7521
_exptl_special_details
;
;
_diffrn_ambient_temperature     173(2)
_diffrn_radiation_type     CuK\a
_diffrn_radiation_wavelength     1.54186
_diffrn_radiation_source     'rotating anode'
_diffrn_radiation_monochromator     graphite
_diffrn_measurement_device_type     'Rigaku R-AXIS RAPID IP area-detector'
_diffrn_measurement_method     '\w scans at fixed \c = 45\%'
_diffrn_detector_area_resol_mean     ?
_diffrn_reflns_number     8543
_diffrn_reflns_av_R_equivalents     0.0430
_diffrn_reflns_av_sigmaI/netI     0.0432
_diffrn_reflns_theta_min     4.12
_diffrn_reflns_theta_max     68.25
_diffrn_reflns_theta_full     68.25
_diffrn_measured_fraction_theta_max     0.989
_diffrn_measured_fraction_theta_full     0.989
_diffrn_reflns_limit_h_min     -9
_diffrn_reflns_limit_h_max     9
_diffrn_reflns_limit_k_min     -9
_diffrn_reflns_limit_k_max     6
_diffrn_reflns_limit_l_min     -26
_diffrn_reflns_limit_l_max     22
_diffrn_standards_number     ?
_diffrn_standards_interval_count     ?
_diffrn_standards_interval_time     ?
_diffrn_standards_decay_%     ?
_refine_special_details
;
Refinement of <i>F</i>^2^ against ALL reflections. The weighted <i>R</i>-factor
wR and goodness of fit <i>S</i> are based on <i>F</i>^2^, conventional
<i>R</i>-factors <i>R</i> are based on <i>F</i>, with <i>F</i> set to zero for
negative <i>F</i>^2^. The threshold expression of <i>F</i>^2^ >
\s(<i>F</i>^2^) is used only for calculating <i>R</i>-factors(gt) etc. and is
not relevant to the choice of reflections for refinement. <i>R</i>-factors
based on <i>F</i>^2^ are statistically about twice as large as those based on
<i>F</i>, and <i>R</i>- factors based on ALL data will be even larger.
;
_reflns_number_total     2361
_reflns_number_gt     2009
_reflns_threshold_expression     I>2sigma(I)
_refine_ls_structure_factor_coef     Fsqd
_refine_ls_matrix_type     full
_refine_ls_R_factor_all     0.0523
_refine_ls_R_factor_gt     0.0440
_refine_ls_wR_factor_gt     0.1014
_refine_ls_wR_factor_ref     0.1062
_refine_ls_goodness_of_fit_ref     1.070
_refine_ls_restrained_S_all     1.115
_refine_ls_number_reflns     2361
_refine_ls_number_parameters     220
_refine_ls_number_restraints     69
_refine_ls_hydrogen_treatment     constr
_refine_ls_weighting_scheme     calc
_refine_ls_weighting_details
         'calc w=1/[\s^2^(Fo^2^)+(0.0399P)^2^+0.8523P] where P=(Fo^2^+2Fc^2^)/3'
_atom_sites_solution_hydrogens     geom
_atom_sites_solution_primary     direct
_atom_sites_solution_secondary     difmap
_refine_ls_shift/su_max     0.016
_refine_ls_shift/su_mean     0.001
_refine_diff_density_max     0.305
_refine_diff_density_min     -0.221
_refine_ls_extinction_method     'SHELXL97 (Sheldrick, 2008)'
_refine_ls_extinction_coef     0.0054(5)
_refine_ls_extinction_expression
                                  'Fc^*^=kFc[1+0.001xFc^2^\l^3^/sin(2\q)]^-1/4^'
loop_
    _atom_type_symbol
    _atom_type_description
    _atom_type_scat_dispersion_real
    _atom_type_scat_dispersion_imag
    _atom_type_scat_source
    'C' 'C' 0.0181 0.0091
                         'International Tables Vol C Tables 4.2.6.8 and 6.1.1.4'
    'H' 'H' 0.0000 0.0000
                         'International Tables Vol C Tables 4.2.6.8 and 6.1.1.4'
    'N' 'N' 0.0311 0.0180
                         'International Tables Vol C Tables 4.2.6.8 and 6.1.1.4'
    'O' 'O' 0.0492 0.0322
                         'International Tables Vol C Tables 4.2.6.8 and 6.1.1.4'
    'F' 'F' 0.0727 0.0534
                         'International Tables Vol C Tables 4.2.6.8 and 6.1.1.4'
    'Cl' 'Cl' 0.3639 0.7018
                         'International Tables Vol C Tables 4.2.6.8 and 6.1.1.4'
_computing_data_collection     'RAPID-AUTO (Rigaku, 2001)'
_computing_cell_refinement     'RAPID-AUTO (Rigaku, 2001)'
_computing_data_reduction     'RAPID-AUTO (Rigaku, 2001)'
_computing_structure_solution     'SHELXS97 (Sheldrick, 2008)'
_computing_structure_refinement     'SHELXL97 (Sheldrick, 2008)'
_computing_molecular_graphics     'XP (Siemens, 1998)'
_computing_publication_material     'SHELXL97 (Sheldrick, 2008)'
loop_
    _atom_site_type_symbol
    _atom_site_label
    _atom_site_fract_x
    _atom_site_fract_y
    _atom_site_fract_z
    _atom_site_U_iso_or_equiv
    _atom_site_adp_type
    _atom_site_calc_flag
    _atom_site_refinement_flags
    _atom_site_occupancy
    _atom_site_disorder_assembly
    _atom_site_disorder_group
    Cl Cl1 0.05485(8) 0.66461(9) 0.12912(3) 0.0419(2) Uani d . 1 . .
    F F1 0.0581(14) 1.0026(19) 0.2067(6) 0.068(3) Uani d PDU 0.65(3) A 1
    F F2 0.1586(17) 1.2382(8) 0.1787(5) 0.066(2) Uani d PDU 0.65(3) A 1
    F F3 0.3301(10) 1.040(2) 0.2184(4) 0.080(3) Uani d PDU 0.65(3) A 1
    F F1' 0.038(2) 1.038(4) 0.2018(12) 0.062(4) Uani d PDU 0.35(3) A 2
    F F2' 0.229(4) 1.227(2) 0.1908(8) 0.074(4) Uani d PDU 0.35(3) A 2
    F F3' 0.298(3) 0.977(3) 0.2215(7) 0.076(4) Uani d PDU 0.35(3) A 2
    O O1 0.4744(2) 1.4528(2) -0.08155(7) 0.0328(4) Uani d . 1 . .
    N N1 0.2473(2) 1.0968(3) 0.07612(9) 0.0307(5) Uani d . 1 . .
    N N2 0.2397(2) 0.9953(2) 0.02454(9) 0.0273(4) Uani d . 1 . .
    N N3 0.2814(3) 0.9661(3) -0.07855(9) 0.0339(5) Uani d . 1 . .
    N N4 0.4008(2) 1.1943(3) -0.13275(9) 0.0300(5) Uani d . 1 . .
    C C1 0.1864(3) 0.9977(3) 0.11729(11) 0.0298(5) Uani d . 1 A .
    C C2 0.1401(3) 0.8333(3) 0.09272(11) 0.0292(5) Uani d . 1 . .
    C C3 0.1757(3) 0.8320(3) 0.03301(11) 0.0280(5) Uani d . 1 . .
    C C4 0.1845(3) 1.0661(4) 0.18093(13) 0.0407(6) Uani d D 1 . .
    C C5 0.1542(3) 0.6869(3) -0.01239(12) 0.0369(6) Uani d . 1 . .
    H H5A 0.2630 0.6681 -0.0282 0.055 Uiso calc R 1 . .
    H H5B 0.0626 0.7155 -0.0471 0.055 Uiso calc R 1 . .
    H H5C 0.1228 0.5814 0.0082 0.055 Uiso calc R 1 . .
    C C6 0.2966(3) 1.0682(3) -0.02856(10) 0.0261(5) Uani d . 1 . .
    C C7 0.3362(3) 1.0361(3) -0.12775(12) 0.0349(6) Uani d . 1 . .
    H H7A 0.3284 0.9648 -0.1637 0.042 Uiso calc R 1 . .
    C C8 0.4111(3) 1.2901(3) -0.08172(11) 0.0271(5) Uani d . 1 . .
    C C9 0.3614(3) 1.2338(3) -0.02663(10) 0.0275(5) Uani d . 1 . .
    H H9A 0.3714 1.3042 0.0096 0.033 Uiso calc R 1 . .
    C C10 0.5077(3) 1.5223(3) -0.14053(11) 0.0350(6) Uani d . 1 . .
    H H10A 0.5662 1.4332 -0.1624 0.042 Uiso calc R 1 . .
    H H10B 0.5861 1.6231 -0.1325 0.042 Uiso calc R 1 . .
    C C11 0.3481(3) 1.5756(3) -0.18034(11) 0.0355(6) Uani d . 1 . .
    C C12 0.2244(4) 1.6239(4) -0.21331(13) 0.0516(8) Uani d . 1 . .
    H H12 0.1240 1.6632 -0.2401 0.062 Uiso calc R 1 . .
loop_
    _atom_site_aniso_label
    _atom_site_aniso_U_11
    _atom_site_aniso_U_22
    _atom_site_aniso_U_33
    _atom_site_aniso_U_12
    _atom_site_aniso_U_13
    _atom_site_aniso_U_23
    Cl1 0.0394(4) 0.0400(4) 0.0474(4) -0.0066(3) 0.0100(3) 0.0144(3)
    F1 0.087(5) 0.079(5) 0.049(3) -0.028(4) 0.042(4) -0.006(3)
    F2 0.111(5) 0.046(2) 0.048(3) 0.007(3) 0.035(3) -0.0082(17)
    F3 0.055(2) 0.137(6) 0.046(3) 0.014(3) -0.0046(18) -0.036(3)
    F1' 0.040(5) 0.092(9) 0.058(6) 0.002(5) 0.021(4) -0.015(6)
    F2' 0.128(9) 0.058(5) 0.044(5) -0.048(6) 0.034(6) -0.014(4)
    F3' 0.089(7) 0.092(8) 0.038(4) 0.028(5) -0.015(4) 0.006(5)
    O1 0.0436(10) 0.0302(9) 0.0243(9) -0.0109(8) 0.0043(7) 0.0016(7)
    N1 0.0350(11) 0.0304(11) 0.0280(11) -0.0009(9) 0.0088(8) -0.0017(8)
    N2 0.0286(10) 0.0263(10) 0.0275(10) -0.0011(8) 0.0057(8) 0.0002(8)
    N3 0.0423(12) 0.0294(11) 0.0307(11) -0.0047(9) 0.0079(9) -0.0037(9)
    N4 0.0310(10) 0.0307(11) 0.0288(11) -0.0015(9) 0.0064(8) -0.0027(8)
    C1 0.0274(12) 0.0326(13) 0.0302(13) 0.0023(10) 0.0070(9) 0.0035(10)
    C2 0.0239(11) 0.0312(13) 0.0329(13) -0.0002(10) 0.0058(9) 0.0075(10)
    C3 0.0220(11) 0.0263(12) 0.0350(13) 0.0006(9) 0.0023(9) 0.0026(10)
    C4 0.0404(14) 0.0476(17) 0.0370(15) -0.0060(13) 0.0149(12) 0.0012(12)
    C5 0.0393(13) 0.0305(13) 0.0405(15) -0.0069(11) 0.0053(11) -0.0012(11)
    C6 0.0237(11) 0.0276(12) 0.0269(12) 0.0016(9) 0.0040(9) 0.0013(9)
    C7 0.0447(14) 0.0318(14) 0.0292(13) -0.0044(11) 0.0095(11) -0.0075(10)
    C8 0.0243(11) 0.0260(12) 0.0305(13) -0.0012(9) 0.0032(9) 0.0005(10)
    C9 0.0320(12) 0.0254(12) 0.0248(12) -0.0024(10) 0.0035(9) -0.0017(9)
    C10 0.0406(14) 0.0362(14) 0.0290(13) -0.0099(11) 0.0078(10) 0.0053(11)
    C11 0.0497(15) 0.0310(14) 0.0269(13) 0.0004(12) 0.0093(11) -0.0015(10)
    C12 0.0613(19) 0.0503(18) 0.0402(16) 0.0150(15) -0.0008(14) -0.0051(14)
_geom_special_details
;
All esds (except the esd in the dihedral angle between two l.s. planes) are
estimated using the full covariance matrix. The cell esds are taken into
account individually in the estimation of esds in distances, angles and
torsion angles; correlations between esds in cell parameters are only used
when they are defined by crystal symmetry. An approximate (isotropic)
treatment of cell esds is used for estimating esds involving l.s. planes.
;
loop_
    _geom_bond_atom_site_label_1
    _geom_bond_atom_site_label_2
    _geom_bond_site_symmetry_2
    _geom_bond_distance
    _geom_bond_publ_flag
    Cl1 C2 . 1.715(2) ?
    F1 C4 . 1.309(7) ?
    F2 C4 . 1.344(6) ?
    F3 C4 . 1.306(7) ?
    F1' C4 . 1.316(12) ?
    F2' C4 . 1.300(11) ?
    F3' C4 . 1.339(10) ?
    O1 C8 . 1.352(3) ?
    O1 C10 . 1.452(3) ?
    N1 C1 . 1.324(3) ?
    N1 N2 . 1.362(3) ?
    N2 C3 . 1.380(3) ?
    N2 C6 . 1.420(3) ?
    N3 C7 . 1.330(3) ?
    N3 C6 . 1.333(3) ?
    N4 C8 . 1.326(3) ?
    N4 C7 . 1.334(3) ?
    C1 C2 . 1.403(3) ?
    C1 C4 . 1.484(4) ?
    C2 C3 . 1.372(3) ?
    C3 C5 . 1.486(3) ?
    C5 H5A . 0.9800 ?
    C5 H5B . 0.9800 ?
    C5 H5C . 0.9800 ?
    C6 C9 . 1.374(3) ?
    C7 H7A . 0.9500 ?
    C8 C9 . 1.389(3) ?
    C9 H9A . 0.9500 ?
    C10 C11 . 1.461(3) ?
    C10 H10A . 0.9900 ?
    C10 H10B . 0.9900 ?
    C11 C12 . 1.170(4) ?
    C12 H12 . 0.9500 ?
loop_
    _geom_angle_atom_site_label_1
    _geom_angle_atom_site_label_2
    _geom_angle_atom_site_label_3
    _geom_angle_site_symmetry_1
    _geom_angle_site_symmetry_3
    _geom_angle
    _geom_angle_publ_flag
    C8 O1 C10 . . 117.33(18) ?
    C1 N1 N2 . . 104.57(19) ?
    N1 N2 C3 . . 112.62(19) ?
    N1 N2 C6 . . 117.62(18) ?
    C3 N2 C6 . . 129.8(2) ?
    C7 N3 C6 . . 114.7(2) ?
    C8 N4 C7 . . 114.6(2) ?
    N1 C1 C2 . . 111.4(2) ?
    N1 C1 C4 . . 119.0(2) ?
    C2 C1 C4 . . 129.5(2) ?
    C3 C2 C1 . . 106.7(2) ?
    C3 C2 Cl1 . . 125.8(2) ?
    C1 C2 Cl1 . . 127.46(19) ?
    C2 C3 N2 . . 104.7(2) ?
    C2 C3 C5 . . 128.1(2) ?
    N2 C3 C5 . . 127.3(2) ?
    F2' C4 F3 . . 81.9(8) ?
    F2' C4 F1 . . 119.3(10) ?
    F3 C4 F1 . . 108.6(7) ?
    F2' C4 F1' . . 109.0(14) ?
    F3 C4 F1' . . 118.7(11) ?
    F1 C4 F1' . . 14.2(15) ?
    F2' C4 F3' . . 104.4(9) ?
    F3 C4 F3' . . 24.2(8) ?
    F1 C4 F3' . . 89.7(10) ?
    F1' C4 F3' . . 102.3(13) ?
    F2' C4 F2 . . 25.2(10) ?
    F3 C4 F2 . . 106.6(5) ?
    F1 C4 F2 . . 105.4(7) ?
    F1' C4 F2 . . 92.4(11) ?
    F3' C4 F2 . . 127.7(7) ?
    F2' C4 C1 . . 116.8(7) ?
    F3 C4 C1 . . 112.9(4) ?
    F1 C4 C1 . . 112.9(7) ?
    F1' C4 C1 . . 113.8(12) ?
    F3' C4 C1 . . 109.1(8) ?
    F2 C4 C1 . . 110.0(4) ?
    C3 C5 H5A . . 109.5 ?
    C3 C5 H5B . . 109.5 ?
    H5A C5 H5B . . 109.5 ?
    C3 C5 H5C . . 109.5 ?
    H5A C5 H5C . . 109.5 ?
    H5B C5 H5C . . 109.5 ?
    N3 C6 C9 . . 124.0(2) ?
    N3 C6 N2 . . 115.5(2) ?
    C9 C6 N2 . . 120.5(2) ?
    N3 C7 N4 . . 127.9(2) ?
    N3 C7 H7A . . 116.1 ?
    N4 C7 H7A . . 116.1 ?
    N4 C8 O1 . . 119.6(2) ?
    N4 C8 C9 . . 124.1(2) ?
    O1 C8 C9 . . 116.3(2) ?
    C6 C9 C8 . . 114.7(2) ?
    C6 C9 H9A . . 122.6 ?
    C8 C9 H9A . . 122.6 ?
    O1 C10 C11 . . 111.7(2) ?
    O1 C10 H10A . . 109.3 ?
    C11 C10 H10A . . 109.3 ?
    O1 C10 H10B . . 109.3 ?
    C11 C10 H10B . . 109.3 ?
    H10A C10 H10B . . 107.9 ?
    C12 C11 C10 . . 177.0(3) ?
    C11 C12 H12 . . 180.0 ?
loop_
    _geom_torsion_atom_site_label_1
    _geom_torsion_atom_site_label_2
    _geom_torsion_atom_site_label_3
    _geom_torsion_atom_site_label_4
    _geom_torsion_site_symmetry_1
    _geom_torsion_site_symmetry_2
    _geom_torsion_site_symmetry_3
    _geom_torsion_site_symmetry_4
    _geom_torsion
    _geom_torsion_publ_flag
    C1 N1 N2 C3 . . . . -0.5(2) ?
    C1 N1 N2 C6 . . . . 179.62(18) ?
    N2 N1 C1 C2 . . . . 0.1(2) ?
    N2 N1 C1 C4 . . . . 177.0(2) ?
    N1 C1 C2 C3 . . . . 0.3(3) ?
    C4 C1 C2 C3 . . . . -176.2(2) ?
    N1 C1 C2 Cl1 . . . . -179.60(17) ?
    C4 C1 C2 Cl1 . . . . 3.9(4) ?
    C1 C2 C3 N2 . . . . -0.6(2) ?
    Cl1 C2 C3 N2 . . . . 179.31(16) ?
    C1 C2 C3 C5 . . . . 178.3(2) ?
    Cl1 C2 C3 C5 . . . . -1.8(4) ?
    N1 N2 C3 C2 . . . . 0.7(2) ?
    C6 N2 C3 C2 . . . . -179.5(2) ?
    N1 N2 C3 C5 . . . . -178.1(2) ?
    C6 N2 C3 C5 . . . . 1.7(4) ?
    N1 C1 C4 F2' . . . . 6.0(16) ?
    C2 C1 C4 F2' . . . . -177.7(16) ?
    N1 C1 C4 F3 . . . . -86.4(9) ?
    C2 C1 C4 F3 . . . . 89.9(9) ?
    N1 C1 C4 F1 . . . . 150.0(8) ?
    C2 C1 C4 F1 . . . . -33.8(8) ?
    N1 C1 C4 F1' . . . . 134.5(13) ?
    C2 C1 C4 F1' . . . . -49.2(13) ?
    N1 C1 C4 F3' . . . . -112.0(12) ?
    C2 C1 C4 F3' . . . . 64.2(13) ?
    N1 C1 C4 F2 . . . . 32.5(7) ?
    C2 C1 C4 F2 . . . . -151.3(7) ?
    C7 N3 C6 C9 . . . . 0.6(3) ?
    C7 N3 C6 N2 . . . . -179.65(19) ?
    N1 N2 C6 N3 . . . . -177.90(19) ?
    C3 N2 C6 N3 . . . . 2.3(3) ?
    N1 N2 C6 C9 . . . . 1.8(3) ?
    C3 N2 C6 C9 . . . . -178.0(2) ?
    C6 N3 C7 N4 . . . . -1.0(4) ?
    C8 N4 C7 N3 . . . . 0.4(4) ?
    C7 N4 C8 O1 . . . . -179.9(2) ?
    C7 N4 C8 C9 . . . . 0.6(3) ?
    C10 O1 C8 N4 . . . . 7.7(3) ?
    C10 O1 C8 C9 . . . . -172.72(19) ?
    N3 C6 C9 C8 . . . . 0.2(3) ?
    N2 C6 C9 C8 . . . . -179.49(19) ?
    N4 C8 C9 C6 . . . . -0.9(3) ?
    O1 C8 C9 C6 . . . . 179.58(19) ?
    C8 O1 C10 C11 . . . . 76.9(3) ?
    O1 C10 C11 C12 . . . . 149(6) ?
data_global
_journal_date_recd_electronic     2010-01-06
_journal_date_accepted     2010-08-07
_journal_name_full     'Acta Crystallographica, Section E'
_journal_year     2010
_journal_volume     66
_journal_issue      9
_journal_page_first     o2307
_journal_page_last     o2307
_journal_paper_category     QO
_journal_coeditor_code     RN2068
_publ_contact_author_name     'Xiang-Dong Mei'
_publ_contact_author_address
;
State Key laboratory for Biology of Plant Diseases and Insect Pests,
Institute of Plant Protection Academy of Agricultural Sciences,
Beijing 100193, People's Republic of China.
;
_publ_contact_author_email     'meixiangdong@gmail.com'
_publ_contact_author_fax     '+8610-62899142'
_publ_contact_author_phone     '+8610-62899142'
_publ_section_title
;\
4-(4-Chloro-5-methyl-3-trifluoromethyl-1<i>H</i>-pyrazol-1-yl)-6-(prop-2-\
ynyloxy)pyrimidine
;
loop_
    _publ_author_name
    _publ_author_footnote
    _publ_author_address
    'Xie, Ru-Liang' .
;
State Key Laboratory for the Biology of Plant Diseases and Insect Pests,
Institute of Plant Protection,
Chinese Academy of Agricultural Sciences,
Beijing 100193, People's Republic of China
;
    'Zhang, Tao' .
;
State Key Laboratory for the Biology of Plant Diseases and Insect Pests,
Institute of Plant Protection,
Chinese Academy of Agricultural Sciences,
Beijing 100193, People's Republic of China
;
    'Cao, Ao-Cheng' .
;
State Key Laboratory for the Biology of Plant Diseases and Insect Pests,
Institute of Plant Protection,
Chinese Academy of Agricultural Sciences,
Beijing 100193, People's Republic of China
;
    'Mei, Xiang-Dong' .
;
State Key Laboratory for the Biology of Plant Diseases and Insect Pests,
Institute of Plant Protection,
Chinese Academy of Agricultural Sciences,
Beijing 100193, People's Republic of China
;
