# Supplementary material for: 4-(4-Chloro-5-methyl-3-trifluoro­meth­yl-1H-pyrazol-1-yl)-6-(prop-2-ynyl­oxy)pyrimidine
Source: Acta Crystallogr Sect E Struct Rep Online. 2010 Aug 18;66(Pt 9):o2307. doi: 10.1107/S1600536810031740 (PMC3008046; doi:10.1107/S1600536810031740)
Supplement: Supplementary file 2 [file e-66-o2307-Isup2.hkl]

# 
# h,k,l, Fc-squared, Fo-squared, sigma(Fo-squared) and status flag 
# 
data_I
_shelx_title ' sx2747 in P2(1)/n' 
_shelx_refln_list_code          4 
_shelx_F_calc_maximum      195.61 
_exptl_crystal_F_000       640.00 
_reflns_d_resolution_high  0.8301 
 
loop_ 
 _symmetry_equiv_pos_as_xyz 
 'x, y, z' 
 '-x+1/2, y+1/2, -z+1/2' 
 '-x, -y, -z' 
 'x-1/2, -y-1/2, z-1/2' 
 
_cell_length_a     7.8331 
_cell_length_b     7.7258 
_cell_length_c    21.7568 
_cell_angle_alpha  90.000 
_cell_angle_beta   99.270 
_cell_angle_gamma  90.000 
 
_shelx_F_squared_multiplier     1.000 
 
loop_ 
 _refln_index_h 
 _refln_index_k 
 _refln_index_l 
 _refln_F_squared_calc 
 _refln_F_squared_meas 
 _refln_F_squared_sigma 
 _refln_observed_status 
   2   0   0     4673.19     4940.24    105.60 o 
   4   0   0       87.22       85.70      3.12 o 
   6   0   0       71.71       84.66     10.12 o 
   8   0   0      137.63      175.20     17.81 o 
   1   1   0     1940.51     1868.10     16.02 o 
   2   1   0    12187.20    12750.22    304.13 o 
   3   1   0     1866.75     1822.76     21.14 o 
   4   1   0     1010.68      926.39     11.10 o 
   5   1   0       52.94       48.75      2.11 o 
   6   1   0       18.02       24.76      3.21 o 
   7   1   0      236.78      263.08     12.75 o 
   8   1   0       22.31       30.22      6.22 o 
   9   1   0        3.56        8.01      3.19 o 
   0   2   0     5008.17     4814.98     99.66 o 
   1   2   0     7199.05     7067.69    114.53 o 
   2   2   0     1580.94     1669.75     16.15 o 
   3   2   0       85.49       90.28      2.76 o 
   4   2   0     3613.39     3668.30     58.20 o 
   5   2   0      496.83      468.24      9.67 o 
   6   2   0      209.57      231.74     11.36 o 
   7   2   0       41.73       47.93      5.35 o 
   8   2   0        0.78        2.45      3.86 o 
   9   2   0        0.03        2.54      2.64 o 
   1   3   0     5478.01     5337.45     79.79 o 
   2   3   0      187.86      210.57      6.03 o 
   3   3   0     2950.13     2862.47     45.14 o 
   4   3   0       57.92       60.99      2.32 o 
   5   3   0        2.90        2.99      2.35 o 
   6   3   0      124.07      148.15      9.22 o 
   7   3   0      130.73      131.86      8.38 o 
   8   3   0        0.05        1.54      3.10 o 
   0   4   0     2590.15     2700.53     63.06 o 
   1   4   0      181.40      197.26      3.02 o 
   2   4   0       74.53       91.30      2.47 o 
   3   4   0      660.78      658.38     12.03 o 
   4   4   0        3.33        2.50      1.80 o 
   5   4   0      887.01      826.87     34.93 o 
   6   4   0       81.83       74.37      6.17 o 
   7   4   0        1.22        1.09      2.83 o 
   8   4   0       23.76       18.50      3.75 o 
   1   5   0       12.45        8.68      1.83 o 
   2   5   0      743.67      711.15     16.92 o 
   3   5   0        9.22       14.38      2.48 o 
   4   5   0       10.48        9.94      3.12 o 
   5   5   0       72.63       59.83      5.95 o 
   6   5   0      129.13      127.05      8.37 o 
   7   5   0       29.41       29.25      4.15 o 
   0   6   0      978.78     1014.22     51.44 o 
   1   6   0        9.64       15.87      5.02 o 
   2   6   0      325.63      307.54     14.39 o 
   3   6   0       47.47       35.20      5.38 o 
   4   6   0       10.14        5.99      5.99 o 
   5   6   0      366.43      331.38     27.42 o 
   6   6   0       22.56       15.27      6.38 o 
   1   7   0       31.14       34.60      5.51 o 
   2   7   0      689.42      650.45     32.31 o 
   3   7   0      105.95      104.54     13.17 o 
   4   7   0       55.28       50.23      9.68 o 
   5   7   0       41.01       26.61      7.21 o 
   6   7   0       15.07       18.30      5.21 o 
   0   8   0      181.56      170.58     15.03 o 
   1   8   0      216.55      164.63     10.72 o 
   2   8   0       80.41       62.29      6.35 o 
   3   8   0      221.98      235.32     18.34 o 
   4   8   0       44.63       31.14      6.73 o 
   1   9   0       48.12       37.18      4.01 o 
   2   9   0        1.59        6.45      4.00 o 
  -9   0   1      242.97      249.85     17.97 o 
  -7   0   1      293.86      283.53     20.66 o 
  -5   0   1      469.60      448.37     12.20 o 
  -3   0   1       16.02       12.67      1.18 o 
  -1   0   1     1907.45     1852.12     21.85 o 
   1   0   1     3754.00     3843.43     59.25 o 
   3   0   1      678.46      687.08     11.84 o 
   5   0   1      275.64      260.20      9.41 o 
   7   0   1      662.38      686.42     39.83 o 
   9   0   1      314.43      321.96     23.93 o 
  -9   1   1      162.07      188.25     10.97 o 
  -8   1   1       18.78       14.26      3.66 o 
  -7   1   1      331.89      321.85     14.47 o 
  -6   1   1        3.97        8.31      2.64 o 
  -5   1   1       11.57       10.71      1.32 o 
  -4   1   1       16.90       19.05      1.36 o 
  -3   1   1      369.32      340.17      3.67 o 
  -2   1   1    10582.26    10720.78    234.10 o 
  -1   1   1       27.03       32.73      0.77 o 
   0   1   1     5739.34     5625.81     95.04 o 
   1   1   1       13.82       14.47      0.72 o 
   2   1   1    21207.78    23144.33    709.09 o 
   3   1   1      901.07      790.08      9.20 o 
   4   1   1      468.15      487.54      7.15 o 
   5   1   1        5.26        7.65      1.53 o 
   6   1   1       83.67      102.61      5.07 o 
   7   1   1      277.74      275.12     11.13 o 
   8   1   1       22.62       30.64      5.40 o 
   9   1   1       33.63       30.91      6.13 o 
  -9   2   1        0.07        0.81      2.56 o 
  -8   2   1      127.55      120.67      9.86 o 
  -7   2   1       62.36       55.48      7.55 o 
  -6   2   1      551.10      605.14     19.44 o 
  -5   2   1      533.65      548.43     15.13 o 
  -4   2   1      219.50      235.52      3.71 o 
  -3   2   1       24.91       25.25      0.99 o 
  -2   2   1      706.92      760.62      9.60 o 
  -1   2   1      838.24      802.75      6.33 o 
   0   2   1      368.64      344.17      6.17 o 
   1   2   1     1818.50     1746.38     28.53 o 
   2   2   1     1073.54     1016.18     10.40 o 
   3   2   1       95.51       98.01      2.92 o 
   4   2   1     2519.11     2462.69     34.71 o 
   5   2   1      719.25      687.79     16.24 o 
   6   2   1       68.07       81.55      6.08 o 
   7   2   1        0.49        2.42      3.05 o 
   8   2   1       77.67       72.79      7.09 o 
   9   2   1      124.85      160.14     56.41 o 
  -8   3   1       70.49       53.14      6.72 o 
  -7   3   1      148.57      142.01     10.90 o 
  -6   3   1       44.09       40.23      4.63 o 
  -5   3   1        7.05        9.47      2.66 o 
  -4   3   1     1547.44     1467.41     22.64 o 
  -3   3   1     1532.08     1620.35     21.02 o 
  -2   3   1       89.68      119.48      3.47 o 
  -1   3   1      111.89      111.21      4.14 o 
   0   3   1     2920.35     2852.08     44.30 o 
   1   3   1      192.08      235.86      4.73 o 
   2   3   1     1006.92     1086.75     12.49 o 
   3   3   1        0.17       -1.01      1.01 o 
   4   3   1      124.67      110.02      3.78 o 
   5   3   1      481.36      469.40     18.29 o 
   6   3   1     1263.61     1252.99     44.82 o 
   7   3   1       26.36       33.23      5.25 o 
   8   3   1      183.37      222.69     20.83 o 
  -8   4   1       30.82       35.23      5.76 o 
  -7   4   1        1.62        2.46      3.07 o 
  -6   4   1      103.15      120.91      9.87 o 
  -5   4   1        0.98        5.57      2.75 o 
  -4   4   1       65.77       88.69      5.19 o 
  -3   4   1      235.92      230.24      4.74 o 
  -2   4   1       15.99       23.34      1.58 o 
  -1   4   1      162.57      212.19      3.21 o 
   0   4   1        1.64        3.64      0.84 o 
   1   4   1     2207.10     2235.94     32.83 o 
   2   4   1      363.09      359.57      5.51 o 
   3   4   1      187.36      198.22      5.12 o 
   4   4   1      100.06      101.05      7.02 o 
   5   4   1       73.28       76.00      6.41 o 
   6   4   1        6.60       12.86      4.52 o 
   7   4   1       24.16       23.67      5.93 o 
   8   4   1       36.47       37.93      6.48 o 
  -7   5   1      349.72      309.91     14.24 o 
  -6   5   1       19.14       13.84      3.79 o 
  -5   5   1        3.00        3.96      3.09 o 
  -4   5   1      124.47      106.27      6.71 o 
  -3   5   1      314.19      293.49      9.66 o 
  -2   5   1       43.04       35.93      9.53 o 
  -1   5   1        6.72        8.15      1.85 o 
   0   5   1       41.92       54.10      2.91 o 
   1   5   1     3550.93     3522.89     89.33 o 
   2   5   1      812.79      829.57     20.52 o 
   3   5   1      477.19      416.75     14.17 o 
   4   5   1        1.56        1.62      2.24 o 
   5   5   1        2.12        8.76      3.59 o 
   6   5   1      110.67      110.26      8.05 o 
   7   5   1       80.75       74.51      7.09 o 
  -6   6   1       29.50       19.79      6.01 o 
  -5   6   1      167.59      171.81     18.60 o 
  -4   6   1       13.53       17.81      7.56 o 
  -3   6   1       17.39       33.07      9.31 o 
  -2   6   1        8.46       11.72      3.79 o 
  -1   6   1      938.72      888.35     48.08 o 
   0   6   1       62.80       75.70      7.48 o 
   1   6   1      323.27      313.41     17.23 o 
   2   6   1        8.99        8.99      3.61 o 
   3   6   1      772.12      753.13     31.01 o 
   4   6   1      158.32      157.84     16.81 o 
   5   6   1        0.96        3.89      2.95 o 
   6   6   1       14.10       13.03      3.81 o 
  -6   7   1        0.31        4.62      7.07 o 
  -5   7   1       18.26       28.02      7.47 o 
  -4   7   1       22.24       24.76      7.79 o 
  -3   7   1        8.15       21.58      7.59 o 
  -2   7   1       17.47       20.57      4.68 o 
  -1   7   1      130.16      130.98      9.72 o 
   0   7   1        0.82        3.08      4.27 o 
   1   7   1      766.57      691.67     28.95 o 
   2   7   1       10.36       16.05      4.72 o 
   3   7   1       10.50        8.82      4.09 o 
   4   7   1       11.38       19.12     12.13 o 
   5   7   1       16.53       10.79      5.63 o 
   6   7   1       17.82       12.17      4.63 o 
  -4   8   1       50.90       44.68      7.65 o 
  -3   8   1        3.38        1.90      4.81 o 
  -2   8   1       44.54       44.52     14.72 o 
  -1   8   1       30.35       23.62      4.71 o 
   0   8   1        7.94       15.25      4.22 o 
   1   8   1       18.15       13.25      5.21 o 
   2   8   1      104.91      115.36     10.17 o 
   3   8   1        8.35        8.24      5.27 o 
   4   8   1       83.19       96.00     10.19 o 
  -2   9   1       72.16       85.27      8.59 o 
  -1   9   1        5.32        4.91      4.26 o 
   0   9   1       76.85       85.18      6.10 o 
   1   9   1       28.49       21.36      3.48 o 
   2   9   1        0.02        4.11      3.65 o 
  -8   0   2      200.05      239.83     17.24 o 
  -6   0   2      459.62      431.44     23.50 o 
  -4   0   2      324.11      296.43      5.66 o 
  -2   0   2    18784.11    20012.47    823.45 o 
   0   0   2     1793.36     1627.59     87.07 o 
   2   0   2    38265.15    44926.82   2533.77 o 
   4   0   2       40.73       33.08      2.16 o 
   6   0   2      875.98      886.72     48.80 o 
   8   0   2        5.61       17.64      5.88 o 
  -9   1   2       14.91       15.10      4.18 o 
  -8   1   2      319.30      307.47     14.30 o 
  -7   1   2       18.64       14.46      4.04 o 
  -6   1   2       43.03       60.76      9.03 o 
  -5   1   2       23.55       27.21      1.83 o 
  -4   1   2        1.95        6.47      1.16 o 
  -3   1   2      774.87      696.95      7.89 o 
  -2   1   2       13.87       11.38      0.62 o 
  -1   1   2      901.04      916.67      7.83 o 
   0   1   2     4403.47     4080.22     94.30 o 
   1   1   2     3087.35     3055.93     34.11 o 
   2   1   2    18672.26    20553.91    603.59 o 
   3   1   2      186.76      206.03      4.28 o 
   4   1   2     1430.83     1483.41     19.93 o 
   5   1   2      124.20      115.11      3.88 o 
   6   1   2      311.62      323.11     13.08 o 
   7   1   2        0.16        4.51      3.03 o 
   8   1   2        4.90        3.64      3.63 o 
   9   1   2       10.90        7.31      2.73 o 
  -9   2   2       78.11      101.61     17.60 o 
  -8   2   2       43.13       43.70      5.70 o 
  -7   2   2       29.10       34.12      5.80 o 
  -6   2   2       25.83       32.60      3.51 o 
  -5   2   2      104.39      112.23      4.34 o 
  -4   2   2       56.26       62.60      1.73 o 
  -3   2   2      453.42      478.57      8.41 o 
  -2   2   2     1747.12     1645.22     15.43 o 
  -1   2   2     4969.65     4776.78     67.48 o 
   0   2   2     1147.77     1063.53     11.76 o 
   1   2   2      269.77      243.24      6.31 o 
   2   2   2      155.01      137.65      2.19 o 
   3   2   2        3.57        4.18      0.66 o 
   4   2   2     4377.52     4473.71     79.49 o 
   5   2   2        4.95        1.20      1.96 o 
   6   2   2      799.73      753.86     26.14 o 
   7   2   2      321.97      335.06     19.07 o 
   8   2   2        4.53        6.50      3.64 o 
  -8   3   2       22.31       24.36      4.50 o 
  -7   3   2      374.90      356.55     18.25 o 
  -6   3   2        9.63        2.86      2.74 o 
  -5   3   2     1060.13     1083.49     28.27 o 
  -4   3   2       21.69       21.97      2.58 o 
  -3   3   2     1415.35     1424.00     16.24 o 
  -2   3   2      860.02      855.92     10.56 o 
  -1   3   2      208.04      226.46      2.43 o 
   0   3   2      843.80      903.37     18.06 o 
   1   3   2      258.02      229.88      5.56 o 
   2   3   2        3.48        3.88      0.86 o 
   3   3   2     1957.90     1838.94     28.09 o 
   4   3   2       33.16       30.84      3.07 o 
   5   3   2      806.79      814.11     23.33 o 
   6   3   2      289.75      283.08     12.56 o 
   7   3   2       38.96       50.91      5.53 o 
   8   3   2       11.15       13.38      4.27 o 
  -8   4   2        1.97        4.40      3.17 o 
  -7   4   2      348.22      336.14     14.09 o 
  -6   4   2       49.63       45.86      5.04 o 
  -5   4   2        0.61        3.71      2.69 o 
  -4   4   2      226.73      214.20      7.56 o 
  -3   4   2      607.90      621.80     19.85 o 
  -2   4   2       31.76       38.51      2.73 o 
  -1   4   2      554.45      582.02      8.47 o 
   0   4   2        0.70        1.03      1.10 o 
   1   4   2      482.78      451.40      6.90 o 
   2   4   2      479.76      513.48      7.78 o 
   3   4   2     1289.64     1314.32     24.46 o 
   4   4   2      408.08      412.31     12.38 o 
   5   4   2      148.96      147.19     12.00 o 
   6   4   2       56.37       78.79      7.37 o 
   7   4   2       51.42       69.34      6.77 o 
   8   4   2      101.25       93.42     21.75 o 
  -7   5   2       14.62       10.37      3.95 o 
  -6   5   2        4.22        4.68      2.99 o 
  -5   5   2       42.57       42.97      6.74 o 
  -4   5   2        0.54        4.24      3.13 o 
  -3   5   2      106.45      112.69      6.86 o 
  -2   5   2      258.63      245.96      9.26 o 
  -1   5   2       33.55       25.55      8.15 o 
   0   5   2     1485.96     1416.21     30.15 o 
   1   5   2       32.23       25.02      2.96 o 
   2   5   2       45.93       66.96      8.19 o 
   3   5   2       15.64       20.80      2.88 o 
   4   5   2        6.83        9.42      2.80 o 
   5   5   2      123.21      122.05      9.31 o 
   6   5   2       56.34       62.70      6.16 o 
   7   5   2       31.78       26.81      4.11 o 
  -6   6   2      227.00      221.83     20.20 o 
  -5   6   2      106.22      134.04     16.64 o 
  -4   6   2      170.88      103.25     23.54 o 
  -3   6   2       25.26       14.41     10.67 o 
  -2   6   2        5.20        5.05      3.86 o 
  -1   6   2       22.57       24.91      5.46 o 
   0   6   2       88.02      100.19      8.74 o 
   1   6   2       10.59        8.70      2.94 o 
   2   6   2      840.17      820.01     29.25 o 
   3   6   2       91.75       82.74     11.68 o 
   4   6   2      394.61      373.24     17.39 o 
   5   6   2       18.34       10.52      3.47 o 
   6   6   2       14.26       12.32      3.71 o 
  -6   7   2       39.43       32.02     10.87 o 
  -5   7   2        2.45        2.79      5.01 o 
  -4   7   2        2.39        3.49      5.59 o 
  -3   7   2      766.78      784.12     49.61 o 
  -2   7   2       15.74       21.32      4.68 o 
  -1   7   2        1.47       12.94      4.25 o 
   0   7   2      994.50      895.87     58.36 o 
   1   7   2       29.75       29.98      5.32 o 
   2   7   2       88.04      108.13      9.08 o 
   3   7   2       49.54       55.62      6.85 o 
   4   7   2       37.73       44.87      9.06 o 
   5   7   2      243.24      225.80     17.54 o 
  -4   8   2       33.82       33.31      7.01 o 
  -3   8   2       73.63       73.48     10.65 o 
  -2   8   2       95.08       85.98     11.90 o 
  -1   8   2      282.47      305.13     15.02 o 
   0   8   2       34.88       43.40      5.83 o 
   1   8   2        1.28        1.68      5.10 o 
   2   8   2       73.65       79.53      7.25 o 
   3   8   2      219.38      191.78     18.38 o 
   4   8   2       46.70       27.50     10.46 o 
  -2   9   2        0.03        0.87      3.55 o 
  -1   9   2       20.69       19.55      5.43 o 
   0   9   2        1.42        2.63      2.46 o 
   1   9   2      114.51      107.40      6.17 o 
   2   9   2       42.27       20.89      4.65 o 
  -9   0   3      203.28      224.65     14.34 o 
  -7   0   3      415.31      411.36     21.21 o 
  -5   0   3       39.51       37.31      2.64 o 
  -3   0   3     1952.62     1986.14     33.36 o 
  -1   0   3     1719.69     1564.85     33.13 o 
   1   0   3      103.29      112.85      1.99 o 
   3   0   3       12.84       20.09      1.36 o 
   5   0   3      216.45      219.51      9.29 o 
   7   0   3      407.57      419.39     40.74 o 
   9   0   3        4.51       -4.83      4.83 o 
  -9   1   3       15.63       11.54      3.62 o 
  -8   1   3        1.03       -0.86      2.95 o 
  -7   1   3        0.96        3.25      2.89 o 
  -6   1   3      419.41      431.31     14.75 o 
  -5   1   3     1377.69     1347.41     21.04 o 
  -4   1   3     1519.88     1503.21     17.77 o 
  -3   1   3      272.11      243.41      3.52 o 
  -2   1   3     1037.01      970.11      8.15 o 
  -1   1   3      308.76      277.56      4.29 o 
   0   1   3      126.46      127.28      4.10 o 
   1   1   3      958.94      849.19      6.88 o 
   2   1   3      770.19      855.41     11.12 o 
   3   1   3      168.59      144.64      2.32 o 
   4   1   3     7782.34     7877.61    178.99 o 
   5   1   3      118.53      117.21      4.07 o 
   6   1   3       53.85       62.77      5.25 o 
   7   1   3       27.56       31.19      4.16 o 
   8   1   3       70.62       67.57      8.03 o 
   9   1   3      136.03      145.54     13.95 o 
  -9   2   3       23.18       18.79      6.56 o 
  -8   2   3        7.25       18.49      4.28 o 
  -7   2   3      116.54      150.47      9.78 o 
  -6   2   3       25.34       31.20      3.42 o 
  -5   2   3       49.16       51.95      3.53 o 
  -4   2   3     1997.72     1914.93     25.61 o 
  -3   2   3      197.28      144.77      2.91 o 
  -2   2   3      449.59      369.27      3.70 o 
  -1   2   3       52.39       60.90      1.84 o 
   0   2   3     1129.64     1069.31     13.88 o 
   1   2   3     1602.60     1508.93     27.78 o 
   2   2   3       24.85       23.52      1.10 o 
   3   2   3        2.00        3.54      0.94 o 
   4   2   3      519.30      492.18      7.52 o 
   5   2   3       82.06       94.00      5.92 o 
   6   2   3     2019.42     1940.55     59.24 o 
   7   2   3      629.34      651.64     26.39 o 
   8   2   3        2.01        3.14      3.01 o 
  -8   3   3      195.10      204.01     16.65 o 
  -7   3   3      122.24      117.00      8.63 o 
  -6   3   3      267.21      267.49     11.24 o 
  -5   3   3       77.76      100.09      5.45 o 
  -4   3   3       34.08       33.55      2.17 o 
  -3   3   3      103.18      106.02      3.78 o 
  -2   3   3       58.17       66.56      2.68 o 
  -1   3   3      725.00      774.87      7.94 o 
   0   3   3      820.80      743.72     12.53 o 
   1   3   3      396.11      430.25      6.93 o 
   2   3   3      947.87      834.74     10.22 o 
   3   3   3        1.48        6.20      1.76 o 
   4   3   3       57.24       82.65      6.59 o 
   5   3   3      160.34      187.75      9.17 o 
   6   3   3      500.79      508.87     16.52 o 
   7   3   3        7.11       11.54      3.68 o 
   8   3   3      604.63      560.38     33.89 o 
  -8   4   3        6.60        4.41      3.29 o 
  -7   4   3       47.00       54.74      9.38 o 
  -6   4   3        0.29        0.92      2.95 o 
  -5   4   3      121.70      112.69      6.40 o 
  -4   4   3       77.44       87.10      6.41 o 
  -3   4   3       11.80        7.29      1.25 o 
  -2   4   3      832.95      806.56     13.78 o 
  -1   4   3     1998.85     1897.80     37.31 o 
   0   4   3      211.78      255.14      8.92 o 
   1   4   3     2016.69     2017.30     34.52 o 
   2   4   3      104.47      117.13      6.36 o 
   3   4   3      851.42      892.60     21.80 o 
   4   4   3      181.64      204.62      9.90 o 
   5   4   3      150.65      139.60     11.46 o 
   6   4   3       63.57       95.23      8.24 o 
   7   4   3       36.03       25.01      4.81 o 
   8   4   3      372.16      381.21     16.87 o 
  -7   5   3       36.82       32.94      4.97 o 
  -6   5   3       30.92       40.30      5.98 o 
  -5   5   3      184.18      191.78     12.11 o 
  -4   5   3       53.79       45.59      5.44 o 
  -3   5   3       80.72       82.59      8.57 o 
  -2   5   3      317.32      336.72     13.85 o 
  -1   5   3     1665.90     1672.62     46.74 o 
   0   5   3      211.08      212.37     11.17 o 
   1   5   3      577.86      615.18     29.50 o 
   2   5   3       11.51       12.90      2.42 o 
   3   5   3       74.15       76.58      5.15 o 
   4   5   3     1280.41     1264.81     35.87 o 
   5   5   3      302.11      299.59     11.96 o 
   6   5   3        0.10        0.51      3.22 o 
   7   5   3        4.99       11.57      3.42 o 
  -6   6   3        8.85       21.24      7.52 o 
  -5   6   3      102.37       33.96     16.10 o 
  -4   6   3        4.33        1.63      5.52 o 
  -3   6   3      129.18      143.08     14.71 o 
  -2   6   3       10.76       12.40      4.46 o 
  -1   6   3       51.30       36.07      4.15 o 
   0   6   3       33.77       39.14      6.04 o 
   1   6   3      244.43      253.17     12.05 o 
   2   6   3      275.85      273.95     13.83 o 
   3   6   3      906.17      873.94     30.15 o 
   4   6   3       23.29       24.16      4.43 o 
   5   6   3      101.84      111.07      7.77 o 
   6   6   3       37.16       30.25      4.05 o 
  -6   7   3       74.65       51.04      7.75 o 
  -5   7   3      222.64      214.00     19.01 o 
  -4   7   3        0.67       -4.13      5.72 o 
  -3   7   3       26.25       37.12      9.18 o 
  -2   7   3        4.21        3.40      5.32 o 
  -1   7   3       20.69       14.23      4.35 o 
   0   7   3      141.71      139.01     12.08 o 
   1   7   3      203.28      184.40     12.22 o 
   2   7   3        5.72       14.15      4.61 o 
   3   7   3       50.57       46.18      7.76 o 
   4   7   3      124.93      148.44      9.97 o 
   5   7   3       80.82      101.75     11.15 o 
  -4   8   3      198.60      226.06     27.44 o 
  -3   8   3       64.29       64.29     10.11 o 
  -2   8   3      118.22      165.20     15.95 o 
  -1   8   3       16.14        8.36      4.39 o 
   0   8   3        3.20        9.56      4.64 o 
   1   8   3      121.12      127.09     29.16 o 
   2   8   3       19.02       15.78      4.10 o 
   3   8   3      278.80      281.80     12.87 o 
   4   8   3       17.82       17.02      5.18 o 
  -2   9   3       52.92       43.20      6.78 o 
  -1   9   3       14.25       11.60      4.80 o 
   0   9   3       32.10       29.64      6.11 o 
   1   9   3       25.79       23.21      9.45 o 
  -8   0   4        7.04        9.26      6.25 o 
  -6   0   4      304.90      297.78     14.70 o 
  -4   0   4      473.10      474.07      7.82 o 
  -2   0   4     6271.12     6196.63    144.96 o 
   0   0   4     4803.85     4819.80    157.59 o 
   2   0   4    10743.11    11518.73    360.27 o 
   4   0   4      311.99      355.99      7.67 o 
   6   0   4        1.00       11.24      3.89 o 
   8   0   4      229.51      228.98     14.60 o 
  -9   1   4        2.44        3.16      2.93 o 
  -8   1   4       16.04       28.11      4.87 o 
  -7   1   4      476.74      501.78     19.71 o 
  -6   1   4      781.70      812.51     22.98 o 
  -5   1   4      121.84      134.55      5.27 o 
  -4   1   4     1389.93     1297.43     17.13 o 
  -3   1   4      576.31      542.49      7.75 o 
  -2   1   4       18.49       16.57      0.79 o 
  -1   1   4     2161.23     2127.33     22.84 o 
   0   1   4     8453.89     8245.88    243.74 o 
   1   1   4      900.91      869.93     12.04 o 
   2   1   4      866.83      800.84     12.84 o 
   3   1   4      163.94      158.08      2.75 o 
   4   1   4     4736.64     4998.74     95.39 o 
   5   1   4      974.01      993.01     19.27 o 
   6   1   4        3.14        7.53      2.44 o 
   7   1   4        2.80        7.13      3.10 o 
   8   1   4        1.64        1.88      2.69 o 
  -9   2   4        3.43        4.31      2.74 o 
  -8   2   4       65.02       70.52     22.01 o 
  -7   2   4        0.71       -0.20      2.93 o 
  -6   2   4      227.22      231.06      9.46 o 
  -5   2   4      428.66      385.26      9.54 o 
  -4   2   4      261.29      241.71      5.35 o 
  -3   2   4     1453.80     1381.19     16.05 o 
  -2   2   4      142.76      157.68      3.33 o 
  -1   2   4     2240.85     2213.51     28.11 o 
   0   2   4       31.07       38.95      3.02 o 
   1   2   4     1721.27     1737.22     27.28 o 
   2   2   4      132.80      137.69      2.38 o 
   3   2   4      394.44      381.87      6.58 o 
   4   2   4      332.66      344.67      6.59 o 
   5   2   4      550.77      514.93     14.20 o 
   6   2   4     1645.26     1685.34     49.71 o 
   7   2   4      131.98      151.08      8.22 o 
   8   2   4        0.21        2.43      2.76 o 
  -8   3   4       12.09       22.85      5.51 o 
  -7   3   4       82.47       89.61      7.54 o 
  -6   3   4      146.99      134.58      9.62 o 
  -5   3   4        1.54        5.89      2.43 o 
  -4   3   4       44.94       48.22      2.35 o 
  -3   3   4     1682.36     1581.86     19.23 o 
  -2   3   4      591.52      588.32      9.45 o 
  -1   3   4     5812.20     5842.12    103.42 o 
   0   3   4       72.33       84.83      3.33 o 
   1   3   4      168.21      167.73      2.78 o 
   2   3   4      423.96      430.01      5.50 o 
   3   3   4       98.12      104.42      2.96 o 
   4   3   4        0.82        1.50      1.67 o 
   5   3   4      155.10      154.39      7.01 o 
   6   3   4      442.66      429.73     16.81 o 
   7   3   4      272.43      288.69     15.80 o 
   8   3   4      196.73      175.79     12.89 o 
  -8   4   4        0.40        2.59      3.43 o 
  -7   4   4      220.53      235.81     18.47 o 
  -6   4   4      248.67      239.26     16.44 o 
  -5   4   4     1547.07     1360.65     44.23 o 
  -4   4   4        0.01       -1.71      1.96 o 
  -3   4   4     1256.00     1258.99     33.80 o 
  -2   4   4       19.18       17.07      1.32 o 
  -1   4   4       76.30       76.58      3.69 o 
   0   4   4      103.89       92.32      3.10 o 
   1   4   4        7.60       12.99      1.60 o 
   2   4   4      100.76      101.30      3.73 o 
   3   4   4       36.97       36.32      3.35 o 
   4   4   4        3.16        7.40      4.48 o 
   5   4   4      131.03      178.24     11.86 o 
   6   4   4      169.56      174.91      9.55 o 
   7   4   4       32.69       21.50      6.87 o 
   8   4   4        9.13        4.68      3.15 o 
  -7   5   4       33.48       32.68      5.05 o 
  -6   5   4        4.11       -0.42      4.97 o 
  -5   5   4       95.46      124.23     10.93 o 
  -4   5   4      229.27      230.81     19.90 o 
  -3   5   4      247.69      249.93     16.11 o 
  -2   5   4       46.73       45.10     10.30 o 
  -1   5   4      322.67      347.94     12.64 o 
   0   5   4      838.81      851.50     23.49 o 
   1   5   4        1.06       -1.18      1.96 o 
   2   5   4      865.33      870.49     22.10 o 
   3   5   4       12.80       11.75      2.84 o 
   4   5   4      181.94      182.53      8.53 o 
   5   5   4       14.55       19.41      3.71 o 
   6   5   4      147.12      165.43     11.60 o 
   7   5   4      176.56      168.84     26.76 o 
  -6   6   4        0.17       -0.89      4.90 o 
  -5   6   4       79.42       76.79     25.41 o 
  -4   6   4      119.48      187.52     15.90 o 
  -3   6   4       10.95        9.00      4.67 o 
  -2   6   4      105.52      111.20      9.64 o 
  -1   6   4      496.36      489.52     19.99 o 
   0   6   4      494.21      450.29     16.79 o 
   1   6   4      337.49      356.73     15.78 o 
   2   6   4      874.87      871.56     30.62 o 
   3   6   4        0.90        5.31      3.69 o 
   4   6   4      274.86      282.37     11.55 o 
   5   6   4       11.63        8.09      3.36 o 
   6   6   4        4.89       11.28      3.12 o 
  -6   7   4       38.31       33.55      6.55 o 
  -5   7   4      128.62      121.11     13.79 o 
  -4   7   4      393.91      425.01     32.35 o 
  -3   7   4       33.33       33.22      8.71 o 
  -2   7   4      436.70      407.16     29.75 o 
  -1   7   4      496.08      443.62     40.36 o 
   0   7   4        3.50        6.74      4.91 o 
   1   7   4        0.97        7.60      5.36 o 
   2   7   4       76.75       81.72      9.97 o 
   3   7   4       50.94       63.99      7.02 o 
   4   7   4       68.74       48.81      6.37 o 
   5   7   4       48.56       29.03      3.97 o 
  -4   8   4        0.41       -1.98      7.11 o 
  -3   8   4      103.36       94.25     19.09 o 
  -2   8   4       61.71       66.18     10.69 o 
  -1   8   4        2.88       -1.90      5.02 o 
   0   8   4       70.63       53.02      7.92 o 
   1   8   4      112.41      115.49      8.78 o 
   2   8   4       31.53       29.88      4.79 o 
   3   8   4       63.82       79.39     10.39 o 
   4   8   4        8.85        8.02      4.33 o 
  -2   9   4       27.72       20.23      5.31 o 
  -1   9   4       74.10       92.29      9.21 o 
   0   9   4        3.73        4.68      4.21 o 
   1   9   4      130.11      145.57     10.21 o 
  -9   0   5      153.80      156.82     10.60 o 
  -7   0   5      533.01      550.60     27.45 o 
  -5   0   5      237.47      212.49      6.82 o 
  -3   0   5      504.07      410.81      5.80 o 
  -1   0   5      857.38      855.16     14.55 o 
   1   0   5     2251.17     2137.02     32.41 o 
   3   0   5     2001.45     2159.35     38.46 o 
   5   0   5      937.55      945.43     32.91 o 
   7   0   5      126.96      152.09     10.81 o 
  -9   1   5       92.36       86.21     11.31 o 
  -8   1   5      207.88      224.09     12.14 o 
  -7   1   5      359.51      350.47     13.83 o 
  -6   1   5       51.44       54.75      4.58 o 
  -5   1   5       13.22       15.54      2.27 o 
  -4   1   5      817.71      774.27     10.66 o 
  -3   1   5      329.36      282.98     10.43 o 
  -2   1   5     3764.91     3981.30     61.24 o 
  -1   1   5      937.79      864.35     14.31 o 
   0   1   5     1903.93     1788.88     32.76 o 
   1   1   5     1413.49     1280.97     15.67 o 
   2   1   5     3072.56     3136.01     39.22 o 
   3   1   5     1172.13     1157.53     13.29 o 
   4   1   5      224.58      237.61      4.38 o 
   5   1   5        3.85        8.14      2.20 o 
   6   1   5       65.87       65.98      5.57 o 
   7   1   5       10.21       11.35      3.55 o 
   8   1   5        4.02        3.95      3.50 o 
  -9   2   5       60.18       42.53      4.95 o 
  -8   2   5      231.34      264.15     13.65 o 
  -7   2   5        6.41        4.47      2.93 o 
  -6   2   5      203.96      186.15      8.24 o 
  -5   2   5       38.88       34.58      3.52 o 
  -4   2   5      423.34      409.98      5.96 o 
  -3   2   5     3260.14     3096.87     41.53 o 
  -2   2   5        8.53       15.78      0.82 o 
  -1   2   5     3596.06     3383.52     70.06 o 
   0   2   5      610.53      606.29     12.01 o 
   1   2   5       15.65       18.35      0.62 o 
   2   2   5       93.49       95.96      2.37 o 
   3   2   5     1018.89      982.38     12.53 o 
   4   2   5      282.07      275.52      6.28 o 
   5   2   5        7.97        6.26      2.59 o 
   6   2   5      235.57      232.78     11.71 o 
   7   2   5       18.93       22.61      3.92 o 
   8   2   5      163.67      140.02      7.41 o 
  -8   3   5        6.57        5.56      6.00 o 
  -7   3   5       28.68       24.66      4.85 o 
  -6   3   5      184.32      189.80     10.47 o 
  -5   3   5       22.52       26.15      4.95 o 
  -4   3   5       15.05       25.31      2.61 o 
  -3   3   5       11.15        7.47      1.11 o 
  -2   3   5     1445.59     1467.14     15.99 o 
  -1   3   5      793.56      778.16     19.36 o 
   0   3   5      599.70      594.68     15.97 o 
   1   3   5       51.32       72.82      4.40 o 
   2   3   5      619.57      601.01     18.08 o 
   3   3   5      238.76      257.44      7.59 o 
   4   3   5       32.91       31.56      3.53 o 
   5   3   5       27.22       33.23      4.20 o 
   6   3   5      289.52      301.89     13.69 o 
   7   3   5        0.36        0.63      3.04 o 
   8   3   5      796.29      732.52     53.01 o 
  -8   4   5        5.15        5.58      3.51 o 
  -7   4   5       47.68       38.07      9.37 o 
  -6   4   5        1.12        1.63      3.48 o 
  -5   4   5       45.96       62.97      6.42 o 
  -4   4   5       57.13       65.12      5.71 o 
  -3   4   5      277.70      239.01      7.73 o 
  -2   4   5      408.53      416.99      7.22 o 
  -1   4   5      778.04      724.59     13.51 o 
   0   4   5     2198.95     2234.81     40.57 o 
   1   4   5     1259.30     1252.21     22.30 o 
   2   4   5        7.55       10.07      1.96 o 
   3   4   5       58.50       63.98      4.83 o 
   4   4   5      490.72      497.77     16.41 o 
   5   4   5      216.47      232.66     11.97 o 
   6   4   5      310.39      302.45     13.24 o 
   7   4   5       14.11       14.80      4.05 o 
  -7   5   5      131.77      160.40     36.51 o 
  -6   5   5       80.23       68.10      8.44 o 
  -5   5   5      216.21      170.29     15.18 o 
  -4   5   5      362.00      351.00     23.29 o 
  -3   5   5      641.76      627.46     33.41 o 
  -2   5   5        1.56        1.77      5.44 o 
  -1   5   5      359.53      327.26     11.13 o 
   0   5   5      473.91      501.65     15.54 o 
   1   5   5       76.48       70.29     16.71 o 
   2   5   5       42.74       45.91      3.90 o 
   3   5   5      536.10      549.96     17.40 o 
   4   5   5       82.72       80.29      5.90 o 
   5   5   5       28.68       38.72      5.12 o 
   6   5   5      215.43      204.04      9.52 o 
   7   5   5       61.77       49.61      6.13 o 
  -6   6   5       12.48        9.47      5.89 o 
  -5   6   5      282.09      298.79     21.34 o 
  -4   6   5        0.31        4.60      5.23 o 
  -3   6   5      263.52      238.84     21.77 o 
  -2   6   5       79.87       89.12     13.28 o 
  -1   6   5        1.63       -0.22      2.43 o 
   0   6   5      155.43      156.79      8.32 o 
   1   6   5      202.77      196.55      9.82 o 
   2   6   5       86.25      100.38      7.64 o 
   3   6   5       16.44       23.23      4.80 o 
   4   6   5        0.49        0.22      2.99 o 
   5   6   5      175.71      175.76      9.18 o 
   6   6   5       24.98       20.32      3.71 o 
  -5   7   5       97.55       84.11     11.74 o 
  -4   7   5      138.81      173.87     18.52 o 
  -3   7   5      561.06      542.88     38.03 o 
  -2   7   5      143.48      157.81     16.47 o 
  -1   7   5       74.86       72.00     11.35 o 
   0   7   5        4.17        2.02      2.86 o 
   1   7   5      102.63      107.87     18.76 o 
   2   7   5        2.79        8.20      3.35 o 
   3   7   5      183.84      189.16      9.59 o 
   4   7   5       66.53       53.04      6.79 o 
   5   7   5      108.81      125.13      7.11 o 
  -4   8   5       54.91       39.46      7.15 o 
  -3   8   5        0.85       -0.01      4.21 o 
  -2   8   5        6.93        2.47      8.49 o 
  -1   8   5       12.23       31.32      7.83 o 
   0   8   5       36.29       36.63      7.31 o 
   1   8   5        7.83        4.16      3.37 o 
   2   8   5        2.19        7.81      3.48 o 
   3   8   5       26.13       23.21      4.83 o 
   4   8   5       19.39        8.85      4.13 o 
  -1   9   5       24.01       23.49      5.56 o 
   0   9   5        7.76        0.86      5.95 o 
   1   9   5       74.82       81.57      7.69 o 
  -8   0   6       74.47       76.22      8.37 o 
  -6   0   6      171.30      192.40     14.21 o 
  -4   0   6     2189.10     2169.97     63.85 o 
  -2   0   6     1679.82     1511.42     57.96 o 
   0   0   6      497.73      416.94     11.63 o 
   2   0   6      434.70      455.86      6.81 o 
   4   0   6       14.48       13.28      2.16 o 
   6   0   6      371.36      394.56     21.33 o 
   8   0   6        4.15        6.97      6.34 o 
  -9   1   6       78.64       77.41     10.50 o 
  -8   1   6       43.94       52.97      5.39 o 
  -7   1   6       21.44       24.18      4.99 o 
  -6   1   6      156.27      178.45      9.91 o 
  -5   1   6     1215.84     1245.52     32.11 o 
  -4   1   6       10.07        5.71      1.21 o 
  -3   1   6        7.77        7.66      0.73 o 
  -2   1   6        9.22       12.69      1.09 o 
  -1   1   6     5208.58     5000.97     80.55 o 
   0   1   6     7503.75     7532.89    154.62 o 
   1   1   6     6670.10     6650.19    117.09 o 
   2   1   6      874.12      909.61     10.05 o 
   3   1   6     1543.56     1584.14     19.21 o 
   4   1   6       21.87       23.64      1.66 o 
   5   1   6       48.15       50.92      4.52 o 
   6   1   6      266.13      267.94     11.76 o 
   7   1   6       80.56      109.84      6.71 o 
   8   1   6       44.98       40.54      4.13 o 
  -9   2   6       95.12      124.03     26.50 o 
  -8   2   6       12.01        8.35      3.75 o 
  -7   2   6        3.95        9.11      3.25 o 
  -6   2   6       97.17       85.26      5.66 o 
  -5   2   6      280.13      273.23     12.64 o 
  -4   2   6     2163.99     2069.84     29.23 o 
  -3   2   6     1144.81     1124.64     12.72 o 
  -2   2   6      286.00      248.78      2.74 o 
  -1   2   6     6912.58     6749.00    160.82 o 
   0   2   6     1288.22     1292.68     32.49 o 
   1   2   6      262.97      244.86      3.36 o 
   2   2   6       64.16       56.00      2.24 o 
   3   2   6      299.94      340.22      7.40 o 
   4   2   6     2106.72     2035.74     47.40 o 
   5   2   6       33.48       35.15      3.63 o 
   6   2   6      279.11      294.48     12.54 o 
   7   2   6      236.56      241.38     11.05 o 
   8   2   6       32.03       15.58      3.18 o 
  -8   3   6      156.61      152.57      9.40 o 
  -7   3   6      102.73      116.71     14.01 o 
  -6   3   6       71.81       70.47      7.43 o 
  -5   3   6      273.77      298.73     10.48 o 
  -4   3   6      128.04      137.94      5.31 o 
  -3   3   6     1421.26     1413.63     18.46 o 
  -2   3   6      230.99      259.63      4.89 o 
  -1   3   6       20.36       18.04      1.85 o 
   0   3   6      195.56      204.11      7.23 o 
   1   3   6     1473.57     1669.56     27.04 o 
   2   3   6        0.48        2.22      1.63 o 
   3   3   6        5.51       10.25      2.45 o 
   4   3   6       16.85       20.05      3.23 o 
   5   3   6      116.35      113.66      7.13 o 
   6   3   6        5.35        5.75      3.71 o 
   7   3   6       68.28       81.20      8.71 o 
   8   3   6      105.82      106.88      9.13 o 
  -8   4   6       97.97       97.71     20.88 o 
  -7   4   6      733.44      691.73     46.02 o 
  -6   4   6       53.98       63.87      8.78 o 
  -5   4   6        2.43        1.87      3.19 o 
  -4   4   6      840.83      830.96     27.67 o 
  -3   4   6      250.26      244.45     10.45 o 
  -2   4   6        1.63        1.52      1.57 o 
  -1   4   6     1210.04     1270.84     22.14 o 
   0   4   6      158.01      185.61      6.84 o 
   1   4   6      920.60      933.62     16.07 o 
   2   4   6      412.90      399.99      8.79 o 
   3   4   6       69.61       81.73      5.48 o 
   4   4   6      320.37      325.91     12.54 o 
   5   4   6        1.85        9.32      4.92 o 
   6   4   6       53.16       76.31      6.39 o 
   7   4   6        5.02        2.48      2.38 o 
  -7   5   6        0.49        7.13      5.87 o 
  -6   5   6       86.06       68.93      8.45 o 
  -5   5   6      670.71      606.43     38.03 o 
  -4   5   6      151.53      137.24     13.79 o 
  -3   5   6      511.81      504.71     26.01 o 
  -2   5   6      906.43      930.89     91.11 o 
  -1   5   6        0.90        3.88      2.03 o 
   0   5   6      338.90      359.37     12.51 o 
   1   5   6      791.90      765.58     22.72 o 
   2   5   6       71.26       67.66      4.81 o 
   3   5   6       29.28       39.29      5.32 o 
   4   5   6        2.35       -0.45      2.51 o 
   5   5   6        0.82        7.28      3.13 o 
   6   5   6      247.12      234.56      9.95 o 
   7   5   6       17.61       19.80      5.57 o 
  -6   6   6      238.01      227.58     35.10 o 
  -5   6   6       15.28        7.96      5.56 o 
  -4   6   6      128.30      151.57     22.59 o 
  -3   6   6       23.53       22.69      7.44 o 
  -2   6   6      353.92      343.66     22.42 o 
  -1   6   6      868.42      830.97     36.61 o 
   0   6   6       23.15       22.88      4.01 o 
   1   6   6      411.29      402.39     23.16 o 
   2   6   6      939.20      985.41     35.04 o 
   3   6   6       10.15       10.26      4.14 o 
   4   6   6      314.69      305.11     13.75 o 
   5   6   6       49.74       43.99      4.75 o 
   6   6   6        3.78        6.48      3.78 o 
  -5   7   6      159.48      159.90     16.18 o 
  -4   7   6      187.60      232.14     35.28 o 
  -3   7   6       78.37       69.17     18.88 o 
  -2   7   6      264.72      248.54     19.45 o 
  -1   7   6      148.38      165.36     11.99 o 
   0   7   6      224.19      239.62     11.67 o 
   1   7   6        0.79        5.32      3.68 o 
   2   7   6       62.34       68.75      7.67 o 
   3   7   6       15.07       15.30      3.64 o 
   4   7   6        5.96        3.76      2.65 o 
   5   7   6      127.14      142.78      9.33 o 
  -4   8   6      239.56      255.61     17.00 o 
  -3   8   6       63.96       53.45      8.75 o 
  -2   8   6       75.06       64.13     10.23 o 
  -1   8   6      337.73      375.12     26.62 o 
   0   8   6        3.59        0.68      4.72 o 
   1   8   6      167.79      153.39     14.07 o 
   2   8   6        0.32        3.41      3.68 o 
   3   8   6       15.69        8.33      3.67 o 
  -1   9   6        0.01       -2.40      3.72 o 
   0   9   6        4.92       -2.33      3.57 o 
  -9   0   7      219.77      240.10     22.85 o 
  -7   0   7      450.03      442.23     23.35 o 
  -5   0   7      332.23      370.47     18.72 o 
  -3   0   7      329.99      365.12     11.91 o 
  -1   0   7      577.29      490.13      6.17 o 
   1   0   7      188.76      240.13      7.44 o 
   3   0   7      262.89      224.03      5.18 o 
   5   0   7        2.61        2.30      2.98 o 
   7   0   7       38.56       43.77      6.24 o 
  -9   1   7       15.08       13.71      4.06 o 
  -8   1   7        0.56        1.09      3.46 o 
  -7   1   7      157.66      160.25      8.74 o 
  -6   1   7      746.58      769.64     28.50 o 
  -5   1   7      883.35      906.98     22.43 o 
  -4   1   7        0.57        2.81      1.22 o 
  -3   1   7       13.76       16.59      1.51 o 
  -2   1   7       11.15       24.05      1.83 o 
  -1   1   7     1735.20     1640.26     23.54 o 
   0   1   7     3110.98     2999.21     44.24 o 
   1   1   7      433.77      468.46      7.79 o 
   2   1   7      233.07      212.44      4.07 o 
   3   1   7      572.02      595.61      8.23 o 
   4   1   7      257.72      280.06      6.45 o 
   5   1   7      306.92      290.42      9.37 o 
   6   1   7      210.11      221.53     10.48 o 
   7   1   7       67.51       71.62      5.29 o 
   8   1   7        8.96        8.05      2.73 o 
  -9   2   7      425.53      456.35     37.88 o 
  -8   2   7        4.97        7.98      3.48 o 
  -7   2   7        1.05       13.40      3.71 o 
  -6   2   7        7.78       15.21      4.20 o 
  -5   2   7      593.76      600.59     16.17 o 
  -4   2   7      552.11      514.25      9.18 o 
  -3   2   7      493.58      492.32      6.61 o 
  -2   2   7      128.90      110.40      2.92 o 
  -1   2   7      695.00      626.16     17.09 o 
   0   2   7     1367.76     1398.68     28.93 o 
   1   2   7      201.33      210.49      5.06 o 
   2   2   7       13.60       22.76      1.40 o 
   3   2   7     1116.70     1084.62     15.99 o 
   4   2   7       28.08       21.00      4.67 o 
   5   2   7       20.08       26.70      3.96 o 
   6   2   7        1.18        6.11      3.33 o 
   7   2   7        8.76       11.01      3.85 o 
   8   2   7      276.61      273.28     17.15 o 
  -8   3   7      186.64      186.15      9.85 o 
  -7   3   7      284.11      293.58     14.79 o 
  -6   3   7       25.31       28.75      4.56 o 
  -5   3   7       72.19       98.35     14.77 o 
  -4   3   7        1.44        5.10      1.84 o 
  -3   3   7      482.86      441.78     11.60 o 
  -2   3   7      161.61      206.14      8.71 o 
  -1   3   7      145.14      161.62      3.84 o 
   0   3   7       50.22       70.33      5.76 o 
   1   3   7       37.16       41.49      2.62 o 
   2   3   7      571.88      549.25     11.01 o 
   3   3   7        1.06        4.08      2.39 o 
   4   3   7        1.66        9.09      4.12 o 
   5   3   7        0.03        1.61      3.28 o 
   6   3   7       89.75      113.37      9.34 o 
   7   3   7      130.48      112.59     16.55 o 
   8   3   7        0.17       -2.05      2.45 o 
  -8   4   7        2.47        2.58      3.60 o 
  -7   4   7       65.57       59.94     11.16 o 
  -6   4   7      642.43      634.12     36.56 o 
  -5   4   7      670.01      670.98     27.06 o 
  -4   4   7        3.68        1.86      3.21 o 
  -3   4   7      233.54      263.08      8.55 o 
  -2   4   7      713.12      669.29     32.11 o 
  -1   4   7       19.37       23.19      1.92 o 
   0   4   7       46.06       48.90      2.43 o 
   1   4   7     1125.16     1112.38     22.82 o 
   2   4   7       17.01       20.67      2.85 o 
   3   4   7      359.68      393.40     14.07 o 
   4   4   7       23.30       30.06      4.22 o 
   5   4   7       74.76       76.66      6.99 o 
   6   4   7      203.98      230.16     11.21 o 
   7   4   7        0.23        1.21      2.24 o 
  -7   5   7       34.41       23.80      5.77 o 
  -6   5   7      167.87      159.63     18.10 o 
  -5   5   7       61.78       68.93     14.77 o 
  -4   5   7        1.90        6.77      5.31 o 
  -3   5   7      554.09      530.53     28.04 o 
  -2   5   7       26.04       32.20      6.79 o 
  -1   5   7      253.14      282.14     56.11 o 
   0   5   7       70.49       80.32      7.64 o 
   1   5   7        0.24        3.91      2.71 o 
   2   5   7      302.77      332.09     11.84 o 
   3   5   7      174.97      179.25      8.88 o 
   4   5   7      137.04      150.01      9.36 o 
   5   5   7      143.82      157.47      9.39 o 
   6   5   7       78.86       96.70     14.89 o 
   7   5   7       11.43       15.67      2.86 o 
  -6   6   7        5.74       -1.00      4.24 o 
  -5   6   7        4.13        1.58      4.84 o 
  -4   6   7       39.03       47.26      9.77 o 
  -3   6   7      263.52      244.84     17.13 o 
  -2   6   7      187.19      172.00     17.26 o 
  -1   6   7      121.25      131.10     10.82 o 
   0   6   7        0.51        1.42      2.78 o 
   1   6   7       13.91       17.98      4.04 o 
   2   6   7      147.49      157.24      9.67 o 
   3   6   7       48.48       45.79      4.94 o 
   4   6   7       30.25       35.87      4.41 o 
   5   6   7       49.54       35.11      4.30 o 
   6   6   7       11.19        7.56      2.83 o 
  -5   7   7       44.24       40.27     14.04 o 
  -4   7   7      259.24      275.36     19.52 o 
  -3   7   7      494.19      496.47     30.34 o 
  -2   7   7      497.72      451.54     47.08 o 
  -1   7   7       13.20       11.78      4.72 o 
   0   7   7      158.21      163.19     12.06 o 
   1   7   7        9.83       12.25      4.05 o 
   2   7   7      177.20      189.53     10.36 o 
   3   7   7       33.64       36.38      5.87 o 
   4   7   7       15.85       18.59      3.57 o 
   5   7   7       35.72       33.82      5.80 o 
  -4   8   7      262.46      262.78     16.44 o 
  -3   8   7      119.01      136.65     13.07 o 
  -2   8   7      135.94      138.92     13.76 o 
  -1   8   7       38.95       42.17      8.51 o 
   0   8   7        8.22       10.32      6.01 o 
   1   8   7      139.06      160.80     10.80 o 
   2   8   7       10.80       12.71      3.63 o 
   3   8   7        2.89        6.35      3.40 o 
  -8   0   8      193.81      187.56     13.28 o 
  -6   0   8        0.83       -0.82      3.32 o 
  -4   0   8     4455.86     4860.37    185.23 o 
  -2   0   8     4450.38     4403.11    129.65 o 
   0   0   8       72.78       71.95      2.86 o 
   2   0   8      245.21      227.78      7.55 o 
   4   0   8      508.76      530.08     17.23 o 
   6   0   8       33.22       34.44      6.79 o 
   8   0   8       36.74       26.32      4.37 o 
  -9   1   8      141.06      162.53     25.68 o 
  -8   1   8      123.79      125.18     10.60 o 
  -7   1   8      107.43      103.36      7.13 o 
  -6   1   8      194.85      219.96      9.50 o 
  -5   1   8        0.84        3.69      2.10 o 
  -4   1   8       17.71       16.87      1.66 o 
  -3   1   8      699.80      723.68     11.33 o 
  -2   1   8     7475.10     7615.82    171.58 o 
  -1   1   8     8198.72     8293.81    170.19 o 
   0   1   8      359.24      423.07      6.25 o 
   1   1   8      377.58      347.65      6.64 o 
   2   1   8     1236.00     1211.80     20.32 o 
   3   1   8      382.55      401.57      7.09 o 
   4   1   8      280.95      249.96      7.30 o 
   5   1   8      123.56      144.22      9.43 o 
   6   1   8       40.42       51.95      4.83 o 
   7   1   8       66.57       65.69      8.74 o 
   8   1   8        2.30        1.56      1.88 o 
  -9   2   8       60.11       45.08      7.69 o 
  -8   2   8       21.13       26.11      4.22 o 
  -7   2   8      112.35      131.81     12.98 o 
  -6   2   8        5.73        6.79      4.88 o 
  -5   2   8      168.20      144.11      6.26 o 
  -4   2   8      711.45      667.28     13.24 o 
  -3   2   8     2908.06     2898.48     42.96 o 
  -2   2   8     1451.04     1451.99     25.71 o 
  -1   2   8      971.17     1005.49     15.29 o 
   0   2   8      566.69      530.64     13.04 o 
   1   2   8     1089.86     1143.79     13.58 o 
   2   2   8      457.67      417.69     11.21 o 
   3   2   8      730.35      732.04     13.49 o 
   4   2   8      285.76      281.93     10.64 o 
   5   2   8      212.60      222.56     10.43 o 
   6   2   8      115.81      184.24     36.71 o 
   7   2   8       18.23       15.23      4.37 o 
   8   2   8       48.16       36.30      6.19 o 
  -8   3   8       11.38       12.04      3.40 o 
  -7   3   8     1125.70     1206.73     65.27 o 
  -6   3   8      200.87      218.09     15.11 o 
  -5   3   8       32.15       38.38      4.97 o 
  -4   3   8      164.56      168.80      5.90 o 
  -3   3   8       81.79      103.86      3.35 o 
  -2   3   8     1367.18     1439.12     39.35 o 
  -1   3   8     2140.78     2197.90     67.03 o 
   0   3   8      265.37      258.74      6.59 o 
   1   3   8      752.93      749.58     15.73 o 
   2   3   8      417.63      426.66      9.61 o 
   3   3   8       36.38       32.34      3.77 o 
   4   3   8        0.19        7.62      3.01 o 
   5   3   8      177.23      175.45      9.49 o 
   6   3   8       21.06       29.40      4.56 o 
   7   3   8       59.24       47.15      4.94 o 
  -8   4   8      111.25       96.31      8.94 o 
  -7   4   8       30.59       23.49      6.53 o 
  -6   4   8        6.18        6.71      5.03 o 
  -5   4   8     1244.60     1236.60    102.19 o 
  -4   4   8       70.43       87.61     17.12 o 
  -3   4   8      260.39      237.09     10.88 o 
  -2   4   8      554.62      559.27     16.97 o 
  -1   4   8      604.88      639.67     15.77 o 
   0   4   8       82.82       72.52      5.43 o 
   1   4   8      330.93      347.28      8.48 o 
   2   4   8      433.10      427.47     12.80 o 
   3   4   8     1075.04     1056.58     32.29 o 
   4   4   8       60.73       63.73      5.71 o 
   5   4   8      218.79      251.99     15.68 o 
   6   4   8      340.41      337.04     13.67 o 
   7   4   8        1.99        4.07      2.53 o 
  -7   5   8        6.28        3.32      3.68 o 
  -6   5   8       46.48       26.95      6.36 o 
  -5   5   8      310.92      319.22     24.26 o 
  -4   5   8      703.94      754.23     47.46 o 
  -3   5   8     1334.04     1261.13     89.93 o 
  -2   5   8      301.20      338.82     18.30 o 
  -1   5   8      107.39      108.85     10.39 o 
   0   5   8        3.67       12.85      3.01 o 
   1   5   8      582.18      590.44     18.40 o 
   2   5   8      142.03      139.17      7.99 o 
   3   5   8      560.45      549.49     18.99 o 
   4   5   8     1215.76     1241.39     42.24 o 
   5   5   8       60.05       56.35      5.30 o 
   6   5   8       33.80       36.19      4.46 o 
  -6   6   8       27.85       13.30      7.18 o 
  -5   6   8        3.90       12.02     10.68 o 
  -4   6   8       85.37       94.10     11.05 o 
  -3   6   8       11.17        9.06      5.16 o 
  -2   6   8      110.87       90.43      9.49 o 
  -1   6   8       51.70       52.34      7.35 o 
   0   6   8     2135.79     2005.48     85.34 o 
   1   6   8      746.33      697.22     25.68 o 
   2   6   8      135.62      129.47      8.24 o 
   3   6   8        7.44       11.56      3.43 o 
   4   6   8       20.97       17.79      3.57 o 
   5   6   8        0.89        1.14      2.37 o 
   6   6   8       15.54       13.54      3.72 o 
  -5   7   8      115.43      135.55     16.66 o 
  -4   7   8       22.57       17.98      6.17 o 
  -3   7   8      295.91      272.69     16.74 o 
  -2   7   8      187.88      168.36     12.54 o 
  -1   7   8      174.50      145.99     11.57 o 
   0   7   8       14.18       19.46      7.95 o 
   1   7   8       18.16       19.86      4.43 o 
   2   7   8       87.17       92.13      6.95 o 
   3   7   8       77.29       68.70      5.68 o 
   4   7   8       24.52       30.44      3.90 o 
  -4   8   8        1.20        7.24      3.98 o 
  -3   8   8       13.58       13.20      5.54 o 
  -2   8   8       26.01       19.67      6.35 o 
  -1   8   8      157.57      154.76     15.22 o 
   0   8   8        1.21        3.42      3.18 o 
   1   8   8      174.59      159.44      9.47 o 
   2   8   8       12.86       15.22      2.73 o 
   3   8   8       53.77       30.43      4.20 o 
  -9   0   9       50.53       34.50      5.49 o 
  -7   0   9        5.16       12.14      4.91 o 
  -5   0   9     1545.65     1593.75    107.25 o 
  -3   0   9     1064.12      917.71     20.69 o 
  -1   0   9       64.16       80.56      4.22 o 
   1   0   9     1950.17     1866.67     50.70 o 
   3   0   9       67.65       85.96      3.67 o 
   5   0   9     1291.74     1335.26     56.09 o 
   7   0   9      168.00      180.15     12.00 o 
  -9   1   9      160.09      160.85     10.15 o 
  -8   1   9        3.23        3.63      2.93 o 
  -7   1   9      493.59      515.01     18.50 o 
  -6   1   9       23.63       29.45      4.01 o 
  -5   1   9        6.17        9.35      2.84 o 
  -4   1   9     1112.01     1190.84     25.27 o 
  -3   1   9      762.04      862.29     14.96 o 
  -2   1   9      136.21      154.40      3.06 o 
  -1   1   9        7.83       13.47      0.70 o 
   0   1   9      651.76      695.94     12.47 o 
   1   1   9     2155.16     2100.83     26.12 o 
   2   1   9      211.86      272.99      4.20 o 
   3   1   9      816.08      834.52     12.10 o 
   4   1   9       26.43       22.90      4.52 o 
   5   1   9      193.77      185.68      8.12 o 
   6   1   9      178.43      188.73     16.34 o 
   7   1   9      126.93      133.22      7.10 o 
   8   1   9        6.11        4.27      2.55 o 
  -9   2   9      215.54      184.10     24.78 o 
  -8   2   9       62.44       46.33      7.56 o 
  -7   2   9      246.67      250.36     13.26 o 
  -6   2   9      291.84      301.12     13.46 o 
  -5   2   9      125.72      143.72      8.01 o 
  -4   2   9      516.34      556.66     16.95 o 
  -3   2   9      319.28      343.20      6.81 o 
  -2   2   9      494.77      520.84     14.84 o 
  -1   2   9     1373.99     1498.13     27.48 o 
   0   2   9     1910.74     2257.39     43.19 o 
   1   2   9      331.72      367.02      7.68 o 
   2   2   9     1159.79     1133.40     18.67 o 
   3   2   9      305.67      312.70      8.64 o 
   4   2   9        3.74        3.74      2.66 o 
   5   2   9       38.14       42.41      5.01 o 
   6   2   9        4.42        3.53      3.64 o 
   7   2   9       39.30       33.47      6.06 o 
  -8   3   9        0.97       15.97      5.23 o 
  -7   3   9      170.48      197.07     21.57 o 
  -6   3   9      349.56      333.73     59.96 o 
  -5   3   9      254.36      238.01     13.62 o 
  -4   3   9      308.58      330.98     13.49 o 
  -3   3   9      925.15      913.25     30.51 o 
  -2   3   9        4.35        8.64      2.08 o 
  -1   3   9      265.82      268.13     10.78 o 
   0   3   9     3047.08     3046.22     64.98 o 
   1   3   9       67.33       80.29      4.50 o 
   2   3   9       22.37       22.43      2.62 o 
   3   3   9      152.41      150.17      7.74 o 
   4   3   9       45.83       52.54      5.00 o 
   5   3   9       71.64       59.36     12.67 o 
   6   3   9       75.37       83.16      6.49 o 
   7   3   9       23.77       26.74      4.69 o 
  -8   4   9       90.50       91.09     12.55 o 
  -7   4   9       95.93       89.92      9.92 o 
  -6   4   9       37.56       55.07      8.31 o 
  -5   4   9      156.06      155.02     14.28 o 
  -4   4   9     1400.63     1377.21     54.19 o 
  -3   4   9      303.62      315.91     13.90 o 
  -2   4   9        7.39        6.10      2.36 o 
  -1   4   9       78.05       54.87      4.84 o 
   0   4   9     1160.78     1108.16     26.57 o 
   1   4   9      132.24      145.63     11.32 o 
   2   4   9      341.16      325.45     12.01 o 
   3   4   9      688.52      681.17     32.00 o 
   4   4   9      641.35      668.17     25.13 o 
   5   4   9       55.65       63.03      6.38 o 
   6   4   9       84.03       87.88      6.28 o 
   7   4   9       46.73       51.72      8.86 o 
  -7   5   9      217.69      202.48     14.83 o 
  -6   5   9      116.45      128.63     43.92 o 
  -5   5   9       45.83       71.01     34.51 o 
  -4   5   9        1.93       11.53      8.20 o 
  -3   5   9      609.76      570.08     36.83 o 
  -2   5   9        0.74        4.78      4.18 o 
  -1   5   9       27.69       36.89     13.15 o 
   0   5   9      216.40      235.54     15.07 o 
   1   5   9      132.50      138.16      8.44 o 
   2   5   9      258.56      254.31     10.45 o 
   3   5   9       36.51       33.02      6.87 o 
   4   5   9       60.55       71.98      6.17 o 
   5   5   9       17.50       19.90      4.82 o 
   6   5   9       13.17       16.52      2.93 o 
  -6   6   9        4.94        5.39      6.08 o 
  -5   6   9      427.43      409.67     24.00 o 
  -4   6   9        1.77       -2.34      4.68 o 
  -3   6   9       78.35       59.66      8.90 o 
  -2   6   9       58.01       73.71      8.84 o 
  -1   6   9     1494.63     1450.48     64.75 o 
   0   6   9     1677.56     1628.57     70.08 o 
   1   6   9      117.79      124.13     11.41 o 
   2   6   9       67.17       79.48      6.06 o 
   3   6   9       43.47       61.01      5.47 o 
   4   6   9        0.26        1.48      3.20 o 
   5   6   9      148.45      176.22      9.88 o 
  -5   7   9        1.38        4.99      3.38 o 
  -4   7   9       84.74      115.49     28.36 o 
  -3   7   9      161.82      188.40     17.46 o 
  -2   7   9      517.36      505.54     25.22 o 
  -1   7   9      311.93      297.55     21.03 o 
   0   7   9        0.30        2.70      5.17 o 
   1   7   9       88.67       89.20      8.65 o 
   2   7   9       53.53       56.24      5.52 o 
   3   7   9      460.27      468.76     30.56 o 
   4   7   9       46.84       48.35      4.07 o 
  -3   8   9       84.86      108.14     10.41 o 
  -2   8   9        4.94        0.57      2.61 o 
  -1   8   9       30.26       26.89      4.43 o 
   0   8   9       41.41       40.07     10.86 o 
   1   8   9       37.89       28.76      4.50 o 
   2   8   9       14.06       13.75      3.26 o 
  -8   0  10        0.85       -0.49      3.63 o 
  -6   0  10      300.51      271.47     15.28 o 
  -4   0  10      989.72      832.51     24.68 o 
  -2   0  10      352.88      338.97     10.41 o 
   0   0  10     2397.49     2558.84     48.21 o 
   2   0  10      474.66      515.23      9.62 o 
   4   0  10      664.04      630.15     24.15 o 
   6   0  10       15.98       12.31      3.80 o 
   8   0  10        1.92        0.15      2.93 o 
  -9   1  10       54.43       42.02      9.77 o 
  -8   1  10      127.31      123.30     11.59 o 
  -7   1  10      148.15      142.03      8.41 o 
  -6   1  10       43.94       51.16      4.86 o 
  -5   1  10       84.85      110.56      6.46 o 
  -4   1  10       10.10       11.05      2.81 o 
  -3   1  10     1242.54     1321.57     30.29 o 
  -2   1  10       35.35       69.78      4.64 o 
  -1   1  10      823.43      863.42     10.60 o 
   0   1  10     4424.86     4596.90     77.14 o 
   1   1  10      219.57      212.01      3.46 o 
   2   1  10       45.20       58.08      2.57 o 
   3   1  10     1166.98     1208.41     22.68 o 
   4   1  10       50.46       62.72      4.87 o 
   5   1  10        4.32        8.50      3.53 o 
   6   1  10       62.91       69.31      6.78 o 
   7   1  10       10.01       11.26      3.28 o 
  -8   2  10      242.99      232.34     12.86 o 
  -7   2  10      324.00      275.92     22.93 o 
  -6   2  10      139.59      130.80     12.83 o 
  -5   2  10       21.54       28.22      6.76 o 
  -4   2  10       91.46      101.91      9.37 o 
  -3   2  10     2130.01     1973.76     55.55 o 
  -2   2  10        9.48        6.83      1.26 o 
  -1   2  10     1049.69     1092.36     18.25 o 
   0   2  10      390.63      405.68     10.20 o 
   1   2  10     1951.60     1964.83     40.29 o 
   2   2  10      348.94      331.05      7.69 o 
   3   2  10      102.70      108.29      8.07 o 
   4   2  10      122.85      146.78      7.88 o 
   5   2  10      118.75      132.77     16.24 o 
   6   2  10       12.81       10.23      3.41 o 
   7   2  10       53.98       45.48      4.45 o 
  -8   3  10       35.55       26.12      6.71 o 
  -7   3  10       81.11       74.79      9.42 o 
  -6   3  10       68.88       70.94      7.58 o 
  -5   3  10     1493.65     1435.15     51.99 o 
  -4   3  10        8.96       23.14      4.12 o 
  -3   3  10      205.24      183.95      5.88 o 
  -2   3  10     1053.24     1111.49     38.29 o 
  -1   3  10      967.76     1062.94     36.36 o 
   0   3  10      138.22      185.62      5.57 o 
   1   3  10     1419.99     1542.11     27.37 o 
   2   3  10      617.79      624.56     23.28 o 
   3   3  10      378.41      405.50     15.32 o 
   4   3  10       32.72       33.43      4.47 o 
   5   3  10      182.97      219.75     10.72 o 
   6   3  10       21.55       17.19      3.77 o 
   7   3  10       21.93       17.22      2.89 o 
  -8   4  10       42.95       29.17      5.44 o 
  -7   4  10       50.72       46.89      7.73 o 
  -6   4  10      217.14      228.22     17.37 o 
  -5   4  10      424.76      397.44     24.37 o 
  -4   4  10      187.53      133.40     43.05 o 
  -3   4  10      360.61      335.43     27.73 o 
  -2   4  10       30.87       38.78      4.72 o 
  -1   4  10      409.37      409.51     16.53 o 
   0   4  10       45.99       44.72      5.19 o 
   1   4  10      131.00      140.03      6.30 o 
   2   4  10       26.07       30.48      3.95 o 
   3   4  10      102.37      111.50      8.39 o 
   4   4  10      168.38      180.05     10.51 o 
   5   4  10      490.20      500.00     20.00 o 
   6   4  10       46.18       47.17      4.97 o 
   7   4  10        2.38        0.83      2.18 o 
  -7   5  10       34.00       31.64     11.10 o 
  -6   5  10       52.47       38.70     14.04 o 
  -5   5  10       79.98       71.10     18.52 o 
  -4   5  10      370.10      380.34     26.14 o 
  -3   5  10     1016.05      987.27    106.33 o 
  -2   5  10     1684.38     1709.90     75.42 o 
  -1   5  10      936.40      895.91     38.75 o 
   0   5  10       45.08       58.92      5.57 o 
   1   5  10       59.83       60.25      4.81 o 
   2   5  10     1948.77     1913.62     60.61 o 
   3   5  10      846.78      822.87     26.78 o 
   4   5  10        0.00        2.17      2.83 o 
   5   5  10       11.90       12.12      3.76 o 
   6   5  10       56.19       56.67      5.09 o 
  -6   6  10      181.94      206.79     19.53 o 
  -5   6  10       97.06       73.82     13.96 o 
  -4   6  10        8.80       12.70      5.84 o 
  -3   6  10       24.15       25.17      6.87 o 
  -2   6  10      206.81      209.41     21.75 o 
  -1   6  10      339.04      362.66     24.32 o 
   0   6  10       11.11       14.40      5.11 o 
   1   6  10      115.35      113.83     19.02 o 
   2   6  10      439.26      446.34     16.40 o 
   3   6  10       14.21       23.50      3.91 o 
   4   6  10      112.32      118.52      6.65 o 
   5   6  10        1.49        0.55      1.89 o 
  -5   7  10       49.45       35.16      6.70 o 
  -4   7  10       45.37       45.79     12.06 o 
  -3   7  10      151.50      126.19     12.43 o 
  -2   7  10        0.87        2.44      3.79 o 
  -1   7  10      390.30      401.99     33.13 o 
   0   7  10       37.78       27.30      5.70 o 
   1   7  10      756.80      737.76     36.98 o 
   2   7  10        0.23        3.35      2.86 o 
   3   7  10       76.21       97.75      9.87 o 
   4   7  10        2.47        2.38      2.58 o 
  -3   8  10       26.95       15.03      4.74 o 
  -2   8  10        5.09        5.54      3.73 o 
  -1   8  10      236.26      239.46     26.59 o 
   0   8  10        7.43        9.27      3.43 o 
   1   8  10       55.96       77.00     22.79 o 
   2   8  10       11.45        9.83      3.35 o 
  -9   0  11       24.76       10.32      9.20 o 
  -7   0  11     1266.51     1199.30     55.29 o 
  -5   0  11     1246.83     1256.47     61.08 o 
  -3   0  11      746.41      668.25     17.91 o 
  -1   0  11      128.73      181.34      6.78 o 
   1   0  11      609.44      624.30     12.40 o 
   3   0  11     2620.60     2559.83     84.41 o 
   5   0  11      171.23      163.63      9.60 o 
   7   0  11       28.42       18.28      3.84 o 
  -9   1  11       92.50       95.14     27.39 o 
  -8   1  11        8.07        7.40      3.45 o 
  -7   1  11       22.87       23.47      4.29 o 
  -6   1  11        6.36       10.85      3.25 o 
  -5   1  11      649.62      637.34     18.76 o 
  -4   1  11      226.36      225.97      7.90 o 
  -3   1  11      342.75      335.08     12.33 o 
  -2   1  11      853.01      862.67     22.87 o 
  -1   1  11      737.35      695.69     19.72 o 
   0   1  11       60.81       71.20      3.70 o 
   1   1  11       10.69       13.97      1.20 o 
   2   1  11      104.38      119.44      3.41 o 
   3   1  11       83.87       86.34      5.07 o 
   4   1  11      485.59      476.67     15.87 o 
   5   1  11      652.01      640.24     21.43 o 
   6   1  11      228.75      228.27     10.02 o 
   7   1  11      144.50      153.86      6.51 o 
  -8   2  11        0.05        0.74      3.33 o 
  -7   2  11       31.44       29.88      6.84 o 
  -6   2  11        5.30       10.06      4.20 o 
  -5   2  11      103.66      102.50     11.02 o 
  -4   2  11      261.44      275.67     15.76 o 
  -3   2  11      200.62      188.43     11.71 o 
  -2   2  11     1026.04     1035.03     18.52 o 
  -1   2  11     1136.27     1241.39     23.30 o 
   0   2  11      909.08     1104.74     16.93 o 
   1   2  11      427.03      465.01      9.53 o 
   2   2  11      951.73     1029.39     19.72 o 
   3   2  11       95.31      112.92      7.42 o 
   4   2  11      405.32      403.88     14.98 o 
   5   2  11       41.76       38.52      5.68 o 
   6   2  11       18.25       20.99      4.10 o 
   7   2  11       25.23       23.97      3.02 o 
  -8   3  11      115.42      139.72     11.47 o 
  -7   3  11       33.25       23.99      4.88 o 
  -6   3  11      391.77      354.18     18.02 o 
  -5   3  11        5.72        5.88      3.64 o 
  -4   3  11      216.91      223.33     15.93 o 
  -3   3  11        2.97        2.12      2.37 o 
  -2   3  11        7.67        6.69      1.62 o 
  -1   3  11       24.85       21.20      3.61 o 
   0   3  11      826.29      764.86     20.57 o 
   1   3  11      218.06      191.01      6.07 o 
   2   3  11       62.55       52.34      4.67 o 
   3   3  11       26.46       26.99      4.70 o 
   4   3  11      296.19      310.34     17.95 o 
   5   3  11      179.72      178.67     10.33 o 
   6   3  11       92.99      105.24      6.61 o 
   7   3  11       94.18      108.15     10.37 o 
  -8   4  11       24.36       12.03      3.85 o 
  -7   4  11       16.09       17.73      5.70 o 
  -6   4  11      194.85      190.33     16.43 o 
  -5   4  11      504.66      515.20     42.84 o 
  -4   4  11      714.26      673.44     36.70 o 
  -3   4  11      872.14      853.34     31.50 o 
  -2   4  11        2.13        4.03      3.15 o 
  -1   4  11     1324.58     1418.68     49.17 o 
   0   4  11      134.88      155.71      9.23 o 
   1   4  11       24.97       28.68      3.36 o 
   2   4  11       88.61      111.23      6.92 o 
   3   4  11      278.47      290.11     13.44 o 
   4   4  11      142.06      164.12      9.06 o 
   5   4  11       68.48       64.36      6.16 o 
   6   4  11      347.49      353.61     12.20 o 
  -7   5  11        0.35       -3.43      6.92 o 
  -6   5  11       11.97       13.30      9.99 o 
  -5   5  11      161.32      214.73     30.58 o 
  -4   5  11       73.32      102.79     21.17 o 
  -3   5  11       13.38        5.64      5.47 o 
  -2   5  11      818.29      821.36     40.13 o 
  -1   5  11      328.37      348.08     14.76 o 
   0   5  11       20.03       16.48      4.43 o 
   1   5  11       22.35       17.28      4.00 o 
   2   5  11       14.11       10.51      3.23 o 
   3   5  11      102.83      134.86      8.76 o 
   4   5  11       76.36       82.70      6.29 o 
   5   5  11        1.23        5.59      2.66 o 
   6   5  11       44.39       35.71      3.28 o 
  -6   6  11        2.96       -0.60      4.81 o 
  -5   6  11       33.91       37.82     10.35 o 
  -4   6  11       71.14       86.14     10.31 o 
  -3   6  11       30.22       44.61     10.08 o 
  -2   6  11      466.34      435.54     54.40 o 
  -1   6  11      250.59      251.15     16.28 o 
   0   6  11      291.06      307.68     21.97 o 
   1   6  11      849.82      827.78     33.53 o 
   2   6  11      215.90      228.26     10.48 o 
   3   6  11        3.28        6.01      3.19 o 
   4   6  11       13.39       11.14      3.08 o 
   5   6  11       93.77      109.51      4.76 o 
  -5   7  11      130.12      167.85     20.71 o 
  -4   7  11      149.71      136.93     19.21 o 
  -3   7  11      158.15      169.63     20.56 o 
  -2   7  11       23.34       14.52      4.67 o 
  -1   7  11       17.80       20.69      7.89 o 
   0   7  11      222.51      243.31     14.60 o 
   1   7  11      147.29      173.99     11.69 o 
   2   7  11      210.26      239.79     17.14 o 
   3   7  11       40.14       36.80      3.83 o 
   4   7  11        8.48        7.99      4.25 o 
  -3   8  11       18.79        4.64      5.84 o 
  -2   8  11      160.46      165.54     13.45 o 
  -1   8  11      113.18      121.31      8.80 o 
   0   8  11       17.52       17.31      3.73 o 
   1   8  11        1.08       -0.35      3.14 o 
   2   8  11        1.08        1.15      5.72 o 
  -8   0  12      690.69      640.30     50.00 o 
  -6   0  12       70.72       61.28      8.18 o 
  -4   0  12     1825.96     1757.87     65.96 o 
  -2   0  12      353.17      400.78     23.34 o 
   0   0  12     1549.25     1558.65     34.49 o 
   2   0  12     1670.19     1634.62     40.26 o 
   4   0  12      994.47      918.54     30.13 o 
   6   0  12       22.56       28.01      7.64 o 
  -8   1  12       63.40       65.42      8.89 o 
  -7   1  12       48.16       49.99      6.84 o 
  -6   1  12      345.03      335.69     14.35 o 
  -5   1  12        5.01        6.67      3.20 o 
  -4   1  12       52.20       47.86      5.83 o 
  -3   1  12        1.61        9.04      3.50 o 
  -2   1  12      452.05      426.29     13.75 o 
  -1   1  12     1911.64     1955.61     40.06 o 
   0   1  12      207.31      194.75      3.54 o 
   1   1  12       49.28       60.69      3.00 o 
   2   1  12      980.40     1021.72     19.26 o 
   3   1  12       52.49       62.85      8.66 o 
   4   1  12        3.09        6.51      2.86 o 
   5   1  12        0.22        3.14      3.23 o 
   6   1  12       63.46       85.26     18.16 o 
   7   1  12        3.97        3.49      2.08 o 
  -8   2  12        0.09        1.20      3.50 o 
  -7   2  12       24.94       21.51      5.28 o 
  -6   2  12       18.32       19.52      5.19 o 
  -5   2  12      798.84      790.11     35.94 o 
  -4   2  12      230.86      234.74     11.83 o 
  -3   2  12      453.62      481.22     17.76 o 
  -2   2  12      483.04      489.07     13.42 o 
  -1   2  12      145.82      182.77      4.66 o 
   0   2  12       25.28       23.57      1.87 o 
   1   2  12      438.05      426.79     11.59 o 
   2   2  12        1.44        0.77      2.22 o 
   3   2  12      810.64      867.71     27.26 o 
   4   2  12      152.21      150.19      8.25 o 
   5   2  12       82.67       97.01      6.76 o 
   6   2  12      239.62      247.86      9.99 o 
   7   2  12       33.02       34.86      2.98 o 
  -8   3  12       31.53       35.14      6.62 o 
  -7   3  12      145.59      150.89     13.98 o 
  -6   3  12       16.04       19.24      5.11 o 
  -5   3  12      408.52      395.31     21.37 o 
  -4   3  12       14.24       12.67      4.11 o 
  -3   3  12      949.08      875.45     34.51 o 
  -2   3  12        7.98       12.75      2.59 o 
  -1   3  12     1536.38     1626.41     56.47 o 
   0   3  12      208.40      239.74     12.13 o 
   1   3  12      734.84      792.91     33.36 o 
   2   3  12      334.26      360.15     12.43 o 
   3   3  12       22.84       25.42      3.88 o 
   4   3  12      463.99      497.19     18.19 o 
   5   3  12        2.18        6.52      3.46 o 
   6   3  12       79.98       81.32      5.45 o 
   7   3  12      264.44      300.25      7.96 o 
  -7   4  12       34.00       39.22     10.11 o 
  -6   4  12       17.14       12.91     10.48 o 
  -5   4  12       62.44       45.32      8.51 o 
  -4   4  12       11.40        8.79      6.14 o 
  -3   4  12     1386.22     1370.53     64.17 o 
  -2   4  12      312.17      306.18     13.94 o 
  -1   4  12      237.60      221.72     12.44 o 
   0   4  12        7.26        8.30      4.13 o 
   1   4  12      445.58      469.15     26.85 o 
   2   4  12        3.80        2.97      2.62 o 
   3   4  12       21.17       21.42      3.87 o 
   4   4  12       47.27       48.47      5.10 o 
   5   4  12      201.01      191.31      9.83 o 
   6   4  12       86.68       86.03      6.45 o 
  -7   5  12        0.27        2.64     10.70 o 
  -6   5  12      349.21      383.58     39.15 o 
  -5   5  12       19.73       37.58     14.05 o 
  -4   5  12      683.25      795.81     71.24 o 
  -3   5  12        7.95        9.55      5.19 o 
  -2   5  12       53.84       68.02      8.92 o 
  -1   5  12      658.38      681.42     24.92 o 
   0   5  12        2.45        2.97      3.48 o 
   1   5  12      109.96      119.68      8.19 o 
   2   5  12       12.83       14.62      3.83 o 
   3   5  12      142.25      146.76      8.18 o 
   4   5  12      691.25      690.76     22.13 o 
   5   5  12      515.24      503.97     17.48 o 
  -6   6  12       18.45       13.88      6.19 o 
  -5   6  12       34.43       28.72      9.17 o 
  -4   6  12       52.97       52.40     12.46 o 
  -3   6  12        9.36       21.08      7.28 o 
  -2   6  12      378.63      413.64     40.65 o 
  -1   6  12       77.49      105.27     15.42 o 
   0   6  12      843.05      873.66     37.94 o 
   1   6  12      160.50      188.85     15.54 o 
   2   6  12        2.14        5.25      4.48 o 
   3   6  12       97.18      109.13      7.50 o 
   4   6  12       21.84       21.79      3.38 o 
   5   6  12        2.19       -0.19      1.56 o 
  -5   7  12        0.36       -0.72      3.08 o 
  -4   7  12       20.23       19.85      4.68 o 
  -3   7  12       13.51        9.09      5.31 o 
  -2   7  12        0.54        0.28      3.92 o 
  -1   7  12        5.12        6.48      5.99 o 
   0   7  12       18.48       19.43      5.98 o 
   1   7  12       80.03       88.44     11.20 o 
   2   7  12       61.90       93.71     32.28 o 
   3   7  12      126.61      141.65     17.48 o 
  -2   8  12       68.92       64.70     14.07 o 
  -1   8  12        0.55       -2.50      2.50 o 
   0   8  12       30.94       27.26      3.83 o 
   1   8  12      213.54      238.97      9.74 o 
  -7   0  13       20.95       10.59      6.89 o 
  -5   0  13     1868.05     1723.23     71.84 o 
  -3   0  13     2122.01     1982.82    101.50 o 
  -1   0  13     2013.35     2012.07     63.61 o 
   1   0  13     1475.81     1428.53     27.55 o 
   3   0  13      312.01      289.97     15.41 o 
   5   0  13       11.95       14.29      4.55 o 
   7   0  13      499.51      493.23     24.49 o 
  -8   1  13        7.57        6.83      3.68 o 
  -7   1  13       46.01       44.57      6.46 o 
  -6   1  13       96.99       85.07      8.38 o 
  -5   1  13      131.79      154.81     10.55 o 
  -4   1  13      280.35      289.82     13.64 o 
  -3   1  13       40.29       31.41      3.68 o 
  -2   1  13      154.94      162.92      8.12 o 
  -1   1  13      781.52      792.86     22.99 o 
   0   1  13      352.87      388.57     10.29 o 
   1   1  13      332.10      314.89      7.07 o 
   2   1  13      421.45      435.99     11.52 o 
   3   1  13      207.19      215.40      8.83 o 
   4   1  13       53.91       56.97      5.03 o 
   5   1  13      150.21      171.14      8.37 o 
   6   1  13      248.64      217.11      8.55 o 
   7   1  13        3.68        1.34      3.53 o 
  -8   2  13       94.58       73.92     10.01 o 
  -7   2  13       21.65       26.40      5.44 o 
  -6   2  13        2.06        6.75      4.25 o 
  -5   2  13       92.03       90.44      8.35 o 
  -4   2  13      519.78      547.61     24.06 o 
  -3   2  13      107.62      107.22      7.92 o 
  -2   2  13      295.78      299.50     12.18 o 
  -1   2  13      452.35      492.74     13.44 o 
   0   2  13      447.58      423.89     13.63 o 
   1   2  13       90.73      112.94      6.65 o 
   2   2  13        8.76       17.91      3.16 o 
   3   2  13       12.93       17.37      3.37 o 
   4   2  13       41.06       44.62      4.83 o 
   5   2  13      284.29      268.28     12.43 o 
   6   2  13       12.89       13.05      2.82 o 
   7   2  13        1.56       -1.61      2.88 o 
  -8   3  13      243.43      266.52     15.56 o 
  -7   3  13       16.48       18.12      5.18 o 
  -6   3  13       78.17       78.77      9.44 o 
  -5   3  13        1.26        2.90      6.96 o 
  -4   3  13     1054.95      995.29     38.51 o 
  -3   3  13      142.07      165.03     10.04 o 
  -2   3  13     2009.51     2056.88     68.55 o 
  -1   3  13       88.99       98.55      7.94 o 
   0   3  13      107.93      114.38      6.67 o 
   1   3  13        7.06       13.76      3.85 o 
   2   3  13        4.65        3.06      2.49 o 
   3   3  13      120.61      125.45     11.04 o 
   4   3  13        2.26        4.46      2.94 o 
   5   3  13       13.31       15.22      3.47 o 
   6   3  13       13.01       19.89      3.24 o 
  -7   4  13        3.54       -0.29      6.02 o 
  -6   4  13        1.24        0.47      5.31 o 
  -5   4  13       41.13       31.84     10.62 o 
  -4   4  13        7.43        9.01      5.43 o 
  -3   4  13       21.07       27.14      6.76 o 
  -2   4  13       94.21      102.91      8.76 o 
  -1   4  13       21.96       36.60      6.42 o 
   0   4  13      463.77      441.36     16.30 o 
   1   4  13       53.49       44.47      9.16 o 
   2   4  13      117.41      136.42      7.98 o 
   3   4  13       30.73       27.27      5.08 o 
   4   4  13       10.07       15.91      3.87 o 
   5   4  13      193.86      193.74      8.70 o 
   6   4  13      205.88      240.10      8.06 o 
  -7   5  13      197.51      218.10     17.41 o 
  -6   5  13       19.84       22.56     10.31 o 
  -5   5  13       74.51       85.74     18.25 o 
  -4   5  13       30.76       56.90     12.72 o 
  -3   5  13      256.82      269.04     17.79 o 
  -2   5  13      110.54      135.96      9.50 o 
  -1   5  13      225.26      223.19     13.62 o 
   0   5  13      528.43      481.77     19.59 o 
   1   5  13      241.43      275.92     14.98 o 
   2   5  13        1.94        7.10      3.68 o 
   3   5  13       41.96       41.73      8.72 o 
   4   5  13       30.63       35.40      5.01 o 
   5   5  13       13.45       19.45      6.72 o 
  -6   6  13       36.35       18.89      5.54 o 
  -5   6  13      370.15      374.08     29.99 o 
  -4   6  13       36.10       34.90     15.21 o 
  -3   6  13       74.52       99.77     16.40 o 
  -2   6  13       31.77       35.29      9.49 o 
  -1   6  13       30.48       48.34      8.92 o 
   0   6  13       14.79       12.81      3.74 o 
   1   6  13      193.00      177.15     24.71 o 
   2   6  13      337.95      353.50     15.22 o 
   3   6  13      195.25      183.21      7.97 o 
   4   6  13        1.23        3.89      2.25 o 
  -4   7  13       25.78       21.69      5.67 o 
  -3   7  13       32.15       26.81      4.85 o 
  -2   7  13      142.50      144.10     18.52 o 
  -1   7  13      108.07      102.82      8.25 o 
   0   7  13       54.08       51.43      6.16 o 
   1   7  13        1.77       -0.15      3.64 o 
   2   7  13       16.80       18.48     10.11 o 
   3   7  13      351.81      336.11     15.48 o 
  -1   8  13       19.50       14.23      3.70 o 
   0   8  13       25.39       20.13      3.16 o 
  -8   0  14       13.55       17.15     12.08 o 
  -6   0  14     1246.70     1246.60     61.58 o 
  -4   0  14       57.05       46.04      6.88 o 
  -2   0  14      141.48      168.89     10.43 o 
   0   0  14      754.28      683.31     19.98 o 
   2   0  14     1688.27     1486.47     80.80 o 
   4   0  14      709.83      698.33     30.37 o 
   6   0  14       29.23       17.07      5.84 o 
  -8   1  14       96.34       79.74      7.56 o 
  -7   1  14        0.38       -2.16      4.37 o 
  -6   1  14       40.51       45.80      7.69 o 
  -5   1  14        1.06        6.30      4.79 o 
  -4   1  14      140.94      193.24     31.28 o 
  -3   1  14     2992.32     3009.73    111.15 o 
  -2   1  14     1236.42     1181.36     36.78 o 
  -1   1  14      234.50      247.78      9.02 o 
   0   1  14       46.10       29.94      5.66 o 
   1   1  14      172.33      181.72      6.09 o 
   2   1  14       14.74       14.53      2.49 o 
   3   1  14      604.74      578.50     17.81 o 
   4   1  14       28.42       29.12      4.34 o 
   5   1  14      129.87      134.85      7.71 o 
   6   1  14       55.54       46.06      6.61 o 
  -8   2  14        2.85        4.50      3.12 o 
  -7   2  14       28.00       28.91      5.92 o 
  -6   2  14      420.58      412.45     27.33 o 
  -5   2  14       14.29       10.19      4.62 o 
  -4   2  14      319.01      327.48     17.61 o 
  -3   2  14        6.38        9.22      3.97 o 
  -2   2  14       12.41        9.89      2.63 o 
  -1   2  14     2355.75     2301.59     71.29 o 
   0   2  14      383.90      394.69     19.01 o 
   1   2  14      743.64      766.10     30.71 o 
   2   2  14       74.69       79.28      5.67 o 
   3   2  14       15.39       19.08      3.54 o 
   4   2  14       18.15       16.09      3.55 o 
   5   2  14       54.00       56.21      4.87 o 
   6   2  14        0.10        1.04      2.37 o 
  -8   3  14       68.08       50.25      7.98 o 
  -7   3  14       37.55       30.43      5.98 o 
  -6   3  14      117.23      136.98     11.13 o 
  -5   3  14      131.74      159.19     12.23 o 
  -4   3  14      115.30      116.97     10.00 o 
  -3   3  14      199.18      223.51     20.93 o 
  -2   3  14       92.99      107.58      9.59 o 
  -1   3  14       55.61       66.06      5.67 o 
   0   3  14        0.02       -1.30      2.93 o 
   1   3  14     1054.96     1047.36     40.74 o 
   2   3  14      122.73      131.60      6.96 o 
   3   3  14     1145.84     1148.08     45.54 o 
   4   3  14        0.61        0.02      2.92 o 
   5   3  14       21.29       33.84      5.41 o 
   6   3  14        0.07        4.90      3.28 o 
  -7   4  14       11.84        6.82      5.44 o 
  -6   4  14       93.50       72.69     13.11 o 
  -5   4  14      134.84      157.40     16.22 o 
  -4   4  14      180.62      199.25     16.41 o 
  -3   4  14        1.51       -2.86      5.24 o 
  -2   4  14      457.30      447.71     20.50 o 
  -1   4  14      838.02      873.54     59.19 o 
   0   4  14        0.81        3.74      2.96 o 
   1   4  14        5.75        3.73      3.09 o 
   2   4  14      188.65      181.56     13.33 o 
   3   4  14       64.68       75.09      6.26 o 
   4   4  14      218.49      219.66     11.79 o 
   5   4  14       62.55       52.77      4.71 o 
  -6   5  14        2.99        2.38      5.46 o 
  -5   5  14        6.38        3.88      6.66 o 
  -4   5  14      223.13      259.30     27.04 o 
  -3   5  14      278.63      323.82     30.17 o 
  -2   5  14      131.45      139.95     13.16 o 
  -1   5  14      104.36      128.47     11.70 o 
   0   5  14      488.15      498.14     19.30 o 
   1   5  14      125.87      144.52      9.03 o 
   2   5  14      450.78      417.19     18.76 o 
   3   5  14       14.74       21.04      3.56 o 
   4   5  14        8.69        4.22      2.71 o 
   5   5  14       14.72       10.22      2.31 o 
  -5   6  14        1.06        8.02      5.33 o 
  -4   6  14      259.00      242.90     21.05 o 
  -3   6  14       34.22       26.45      8.11 o 
  -2   6  14       22.80       44.00      6.89 o 
  -1   6  14        0.08        1.43      3.56 o 
   0   6  14      159.33      190.16     10.82 o 
   1   6  14      461.57      483.30     20.67 o 
   2   6  14      377.06      399.46     15.65 o 
   3   6  14       66.09       60.28      7.40 o 
   4   6  14        3.98        4.21      2.39 o 
  -4   7  14       48.06       36.45      6.10 o 
  -3   7  14        3.22       -0.67      3.79 o 
  -2   7  14       12.91       16.75      4.12 o 
  -1   7  14       61.41       37.46      7.42 o 
   0   7  14       97.44      108.00      7.85 o 
   1   7  14       21.71       19.20      6.37 o 
   2   7  14        5.35        2.94      3.86 o 
  -7   0  15      749.79      725.95     45.44 o 
  -5   0  15       34.80       36.47     10.14 o 
  -3   0  15      137.61      140.53     15.49 o 
  -1   0  15       10.90       10.63      5.23 o 
   1   0  15      516.65      496.96     18.66 o 
   3   0  15      340.45      326.89     19.65 o 
   5   0  15       40.84       33.64      7.90 o 
  -8   1  15        4.77        9.09      4.05 o 
  -7   1  15       32.68       36.85      6.30 o 
  -6   1  15        5.57        4.44      4.64 o 
  -5   1  15       31.19       38.71      6.70 o 
  -4   1  15        4.78        4.98      3.97 o 
  -3   1  15      355.84      394.21     17.57 o 
  -2   1  15        0.52        4.12      3.26 o 
  -1   1  15       79.78      105.90     13.56 o 
   0   1  15      206.19      204.01      9.47 o 
   1   1  15      231.82      237.74      7.74 o 
   2   1  15        1.17        4.60      2.46 o 
   3   1  15       14.45       13.78      3.04 o 
   4   1  15       95.15       90.06      6.94 o 
   5   1  15      124.88      132.80     13.32 o 
   6   1  15        3.24        2.61      2.15 o 
  -8   2  15        0.02        7.51      2.96 o 
  -7   2  15       95.90       67.35      7.35 o 
  -6   2  15      275.61      342.65     19.88 o 
  -5   2  15       74.36       74.06      8.72 o 
  -4   2  15        7.86       14.23      4.65 o 
  -3   2  15        0.38        1.78      3.59 o 
  -2   2  15      363.11      340.37     13.60 o 
  -1   2  15      283.33      262.89     15.78 o 
   0   2  15       15.98       21.90      3.83 o 
   1   2  15      399.22      406.42     14.92 o 
   2   2  15      341.69      356.76     13.11 o 
   3   2  15      166.60      180.95      8.90 o 
   4   2  15       12.10       15.67      3.74 o 
   5   2  15        0.32        4.17      2.47 o 
   6   2  15       68.40       50.81      7.22 o 
  -7   3  15        5.52        1.64      4.58 o 
  -6   3  15        1.71        5.48      4.06 o 
  -5   3  15       77.31       76.92      9.26 o 
  -4   3  15        1.08        4.62      4.03 o 
  -3   3  15        4.88       15.90      5.81 o 
  -2   3  15        0.69       10.48      7.36 o 
  -1   3  15        3.13        3.74      3.16 o 
   0   3  15      454.81      486.85     18.03 o 
   1   3  15       63.93       99.62      9.92 o 
   2   3  15      599.31      564.20     30.88 o 
   3   3  15       75.48       69.58      5.65 o 
   4   3  15      178.44      180.10     11.75 o 
   5   3  15        1.52        3.74      3.58 o 
   6   3  15       45.42       36.36      6.68 o 
  -7   4  15       58.56       79.56     13.31 o 
  -6   4  15       95.38      100.63     18.92 o 
  -5   4  15       71.84       66.53     15.18 o 
  -4   4  15       19.64       21.38     14.84 o 
  -3   4  15       10.38       12.93      5.18 o 
  -2   4  15       90.73       67.73     13.40 o 
  -1   4  15      132.20      141.30     14.06 o 
   0   4  15      574.56      565.58     23.98 o 
   1   4  15        0.44        0.51      2.83 o 
   2   4  15      117.02      128.85      8.67 o 
   3   4  15       45.28       54.23      8.02 o 
   4   4  15       12.17       13.41      3.40 o 
   5   4  15       59.34       55.66      4.15 o 
  -6   5  15       14.27       12.28      6.69 o 
  -5   5  15      439.41      451.12     35.16 o 
  -4   5  15       16.75       23.48      9.33 o 
  -3   5  15       19.10       13.81      5.71 o 
  -2   5  15       27.85       24.06      5.20 o 
  -1   5  15        6.21        8.02      3.62 o 
   0   5  15      143.78      137.59      8.54 o 
   1   5  15       28.75       28.64      6.12 o 
   2   5  15       16.90       19.49      4.80 o 
   3   5  15      128.40      152.20      9.46 o 
   4   5  15       21.94       23.36      5.42 o 
  -5   6  15       63.10       99.43     10.63 o 
  -4   6  15       13.34       14.84      6.40 o 
  -3   6  15      188.62      200.73     19.24 o 
  -2   6  15       69.50       62.75      6.88 o 
  -1   6  15       30.25       41.47      7.73 o 
   0   6  15       99.45      112.08      7.13 o 
   1   6  15        7.19       12.36      3.39 o 
   2   6  15       27.04       29.53      6.37 o 
   3   6  15      166.63      203.07      9.86 o 
  -3   7  15       39.82       17.30      8.88 o 
  -2   7  15        4.01        1.77      2.69 o 
  -1   7  15        4.51        5.34      3.07 o 
   0   7  15       82.87       98.69     18.03 o 
   1   7  15       27.47       26.04      4.19 o 
   2   7  15        5.20        2.77      3.06 o 
  -8   0  16      399.15      416.17     26.78 o 
  -6   0  16      139.66      169.76     20.90 o 
  -4   0  16      743.33      756.37     52.70 o 
  -2   0  16     1118.28     1212.28     67.94 o 
   0   0  16       11.73        7.35      5.01 o 
   2   0  16       93.71       85.50     10.91 o 
   4   0  16      506.52      487.26     32.08 o 
   6   0  16      106.59       95.52      8.66 o 
  -8   1  16        7.76       11.00      3.70 o 
  -7   1  16       39.17       29.61      6.44 o 
  -6   1  16      148.61      150.84     12.56 o 
  -5   1  16      993.75      982.00     42.07 o 
  -4   1  16     1929.16     1921.50     81.64 o 
  -3   1  16      248.39      267.59     13.86 o 
  -2   1  16      665.68      648.08     22.23 o 
  -1   1  16      237.79      247.95     10.45 o 
   0   1  16      274.66      268.06     23.91 o 
   1   1  16       33.59       29.04      5.39 o 
   2   1  16       56.07       56.13      5.09 o 
   3   1  16      256.32      258.25     11.78 o 
   4   1  16      149.11      140.37      9.76 o 
   5   1  16        0.18        6.01      2.79 o 
   6   1  16        3.84        0.92      2.88 o 
  -8   2  16       10.69       15.95      5.34 o 
  -7   2  16      151.97      135.95     14.17 o 
  -6   2  16      475.64      445.30     22.51 o 
  -5   2  16       68.18       79.73      8.71 o 
  -4   2  16      403.61      378.82     19.43 o 
  -3   2  16      164.53      181.48     11.68 o 
  -2   2  16       23.66       26.66      4.30 o 
  -1   2  16      284.93      301.27     15.87 o 
   0   2  16      205.94      215.64      9.55 o 
   1   2  16      249.17      258.25     14.53 o 
   2   2  16        0.29        0.06      2.88 o 
   3   2  16      584.33      598.40     33.16 o 
   4   2  16       51.90       49.40      4.50 o 
   5   2  16        5.00        4.28      2.86 o 
   6   2  16       16.60        4.00      2.63 o 
  -7   3  16       23.83       15.03      4.31 o 
  -6   3  16      276.34      246.74     13.81 o 
  -5   3  16      206.03      230.00     16.86 o 
  -4   3  16       82.17       81.86      8.26 o 
  -3   3  16      142.30      154.04     23.08 o 
  -2   3  16       33.29       41.83      7.00 o 
  -1   3  16      256.22      258.27     14.95 o 
   0   3  16      206.65      197.48      9.96 o 
   1   3  16      824.92      811.53     28.44 o 
   2   3  16        6.90        7.42      3.92 o 
   3   3  16      360.48      326.04     17.65 o 
   4   3  16       11.78       10.63      5.23 o 
   5   3  16       56.35       55.26      4.22 o 
  -7   4  16       66.06       66.98      9.17 o 
  -6   4  16      192.24      161.48     37.98 o 
  -5   4  16       32.72       31.25      7.29 o 
  -4   4  16        1.07       -1.89      4.25 o 
  -3   4  16      110.91      127.65     12.06 o 
  -2   4  16       19.98       25.49      5.67 o 
  -1   4  16        0.08        3.64      3.42 o 
   0   4  16       70.69       89.92     16.69 o 
   1   4  16      332.58      294.81     14.58 o 
   2   4  16      233.80      252.15     13.84 o 
   3   4  16      130.05      145.51      8.13 o 
   4   4  16        8.11        2.05      2.65 o 
   5   4  16       34.22       33.72      4.28 o 
  -6   5  16      281.76      365.29     25.31 o 
  -5   5  16       33.45       32.56      9.01 o 
  -4   5  16        5.19        0.17      9.54 o 
  -3   5  16       48.96       34.31      5.98 o 
  -2   5  16      104.80       99.31     19.34 o 
  -1   5  16      275.75      263.55     14.05 o 
   0   5  16       43.80       51.02      6.19 o 
   1   5  16       50.98       62.48      7.61 o 
   2   5  16      153.65      181.88     11.88 o 
   3   5  16        1.24        3.25      6.07 o 
   4   5  16      141.80      158.90      7.56 o 
  -5   6  16        0.42        0.82      3.68 o 
  -4   6  16       47.17       48.71      8.59 o 
  -3   6  16       31.59       39.52      7.87 o 
  -2   6  16      384.71      393.05     40.06 o 
  -1   6  16       50.16       41.01      5.46 o 
   0   6  16       13.81       14.23      4.92 o 
   1   6  16       26.11       22.13      3.62 o 
   2   6  16       62.39       53.78      7.10 o 
   3   6  16        6.67        6.29      2.49 o 
  -3   7  16       22.31       10.19      3.95 o 
  -2   7  16        5.13        2.88      3.63 o 
  -1   7  16       53.50       38.20      5.23 o 
   0   7  16       19.86       12.57      3.09 o 
   1   7  16       88.94      111.20      6.17 o 
  -7   0  17       13.20        3.51      5.84 o 
  -5   0  17     1862.23     2052.18    135.95 o 
  -3   0  17      107.01      128.59     14.90 o 
  -1   0  17       84.04       87.29     11.55 o 
   1   0  17      673.77      586.30     33.89 o 
   3   0  17       66.22       61.72      8.12 o 
   5   0  17      269.86      238.39     17.06 o 
  -8   1  17       18.72       12.60      3.92 o 
  -7   1  17       49.67       49.54      9.31 o 
  -6   1  17      123.66      137.55     20.33 o 
  -5   1  17       40.35       38.90      8.67 o 
  -4   1  17      409.83      384.07     19.32 o 
  -3   1  17       77.36       83.44      8.68 o 
  -2   1  17      190.95      198.92     12.76 o 
  -1   1  17        1.42        1.43      2.64 o 
   0   1  17      155.52      162.04     32.51 o 
   1   1  17        3.06        5.74      3.45 o 
   2   1  17       22.54       18.88      3.68 o 
   3   1  17      586.22      552.25     27.24 o 
   4   1  17      291.80      281.12     13.42 o 
   5   1  17       52.86       39.08      5.04 o 
   6   1  17       43.66       30.48      3.27 o 
  -7   2  17      163.59      176.38     10.02 o 
  -6   2  17      178.16      198.13     12.45 o 
  -5   2  17      121.90      125.52     10.48 o 
  -4   2  17      500.13      534.17     25.17 o 
  -3   2  17       21.19       31.93      5.14 o 
  -2   2  17       72.71       79.61     10.69 o 
  -1   2  17      142.47      169.77     13.50 o 
   0   2  17      507.77      536.58     22.83 o 
   1   2  17       10.05       13.60      3.98 o 
   2   2  17      119.64      129.74      8.10 o 
   3   2  17        1.41        4.26      2.56 o 
   4   2  17       56.91       49.75      5.63 o 
   5   2  17      254.04      223.65      8.85 o 
  -7   3  17       75.37       46.39      6.73 o 
  -6   3  17     1081.16     1049.07     38.66 o 
  -5   3  17       78.87       62.30      7.36 o 
  -4   3  17       18.87       18.02      5.92 o 
  -3   3  17       46.94       47.00      7.73 o 
  -2   3  17      352.28      348.77     19.17 o 
  -1   3  17        5.68        7.19      3.78 o 
   0   3  17      149.65      132.69      8.62 o 
   1   3  17       23.29       26.68      4.34 o 
   2   3  17       25.81       45.37      5.24 o 
   3   3  17       13.92       14.36      3.94 o 
   4   3  17       47.45       48.81      5.12 o 
   5   3  17        1.26        2.80      2.36 o 
  -6   4  17       12.36        5.64      5.96 o 
  -5   4  17        6.64        7.31      4.33 o 
  -4   4  17        9.35        5.92      4.52 o 
  -3   4  17      341.85      336.63     22.79 o 
  -2   4  17        0.58       -2.90      3.87 o 
  -1   4  17       42.45       45.76      6.54 o 
   0   4  17       28.11       32.78      4.63 o 
   1   4  17      240.20      238.51     11.36 o 
   2   4  17      291.65      313.53     13.60 o 
   3   4  17       36.08       38.92      4.82 o 
   4   4  17        4.50        2.90      1.94 o 
  -6   5  17       10.72       15.28      4.94 o 
  -5   5  17       34.83       33.63      7.46 o 
  -4   5  17      162.63      161.83     16.15 o 
  -3   5  17       32.41       26.03      7.82 o 
  -2   5  17       62.76       61.84      7.03 o 
  -1   5  17      327.47      276.95     37.65 o 
   0   5  17        2.76        5.50      3.54 o 
   1   5  17       33.38       47.75      6.45 o 
   2   5  17        0.10        0.46      2.42 o 
   3   5  17       14.43       15.51      3.05 o 
   4   5  17       39.03       33.29      2.88 o 
  -4   6  17      260.87      270.09     16.81 o 
  -3   6  17      396.43      411.77     24.77 o 
  -2   6  17       35.34       43.57      7.84 o 
  -1   6  17       48.51       55.15      5.70 o 
   0   6  17       15.28       21.13      4.83 o 
   1   6  17        1.34        6.48      2.51 o 
   2   6  17        1.15        0.82      1.93 o 
  -2   7  17      178.18      236.74     21.07 o 
  -1   7  17       46.65       32.73      5.23 o 
   0   7  17        6.66        6.22      3.55 o 
  -6   0  18      499.20      499.78     38.54 o 
  -4   0  18      404.88      413.36     32.46 o 
  -2   0  18      332.90      353.42     27.24 o 
   0   0  18     2844.44     2406.73    137.14 o 
   2   0  18      767.17      633.91     25.85 o 
   4   0  18       73.93       77.17      9.58 o 
  -7   1  18      159.61      176.73     19.06 o 
  -6   1  18      217.53      196.05     14.01 o 
  -5   1  18      189.10      201.03     15.06 o 
  -4   1  18      249.46      263.23     20.66 o 
  -3   1  18      900.65      917.34     49.16 o 
  -2   1  18     1999.18     1966.59     83.96 o 
  -1   1  18      169.28      165.00     11.22 o 
   0   1  18        0.97        6.31      3.51 o 
   1   1  18       99.10       84.12     11.42 o 
   2   1  18       12.11       13.45      5.26 o 
   3   1  18        4.89        8.87      3.14 o 
   4   1  18        0.28       -1.36      3.56 o 
   5   1  18        0.20       -1.86      1.86 o 
  -7   2  18       27.64       21.96      5.37 o 
  -6   2  18       16.17       21.97      4.80 o 
  -5   2  18       48.05       35.46      6.13 o 
  -4   2  18     2493.80     2308.31     86.05 o 
  -3   2  18       88.29       84.00      7.60 o 
  -2   2  18        3.68        5.14      4.03 o 
  -1   2  18      601.01      629.48     26.88 o 
   0   2  18       10.11       15.38      5.41 o 
   1   2  18      289.44      267.86     11.57 o 
   2   2  18       27.99       31.08      6.66 o 
   3   2  18       46.05       45.31      4.78 o 
   4   2  18       12.48        9.45      2.91 o 
   5   2  18       20.24       14.13      7.19 o 
  -6   3  18       80.22       84.18      8.98 o 
  -5   3  18      100.62       81.47     11.40 o 
  -4   3  18       21.07       24.08      6.28 o 
  -3   3  18       97.46       94.11     12.01 o 
  -2   3  18       18.18       14.64      6.10 o 
  -1   3  18       21.14       31.41      7.35 o 
   0   3  18        0.42        1.79      3.44 o 
   1   3  18      402.35      379.05     15.21 o 
   2   3  18      139.42      143.64      8.58 o 
   3   3  18      426.63      428.65     15.94 o 
   4   3  18        5.75        4.84      2.84 o 
   5   3  18       25.13       20.60      2.90 o 
  -6   4  18        4.10        5.68      5.28 o 
  -5   4  18       20.22       23.99      5.18 o 
  -4   4  18      526.78      541.10     47.65 o 
  -3   4  18      534.04      551.59     25.49 o 
  -2   4  18        5.15       19.37      6.07 o 
  -1   4  18       47.31       63.73      7.20 o 
   0   4  18      105.11       99.13      6.76 o 
   1   4  18      110.11      120.45      8.47 o 
   2   4  18       25.23       20.72      5.29 o 
   3   4  18        4.93       10.07      2.87 o 
   4   4  18       28.70       28.35      3.42 o 
  -5   5  18       46.57       37.45      7.35 o 
  -4   5  18       25.03       18.03      6.47 o 
  -3   5  18       32.44       19.98      5.33 o 
  -2   5  18        2.75        7.55      3.79 o 
  -1   5  18       11.84       16.13      7.21 o 
   0   5  18      108.67      114.48      7.69 o 
   1   5  18       19.75       14.04      3.64 o 
   2   5  18       14.18       13.73      2.96 o 
   3   5  18       29.05       30.88      3.55 o 
  -4   6  18      157.16      211.46     12.98 o 
  -3   6  18       16.19       11.70      4.82 o 
  -2   6  18      131.77      150.00     11.96 o 
  -1   6  18        0.02        3.17      3.22 o 
   0   6  18       12.37       12.97      3.30 o 
   1   6  18        4.37        8.21      2.28 o 
   2   6  18        5.33        4.28      1.77 o 
  -7   0  19       29.18       47.96      7.91 o 
  -5   0  19       46.52       46.33     10.12 o 
  -3   0  19       67.23       72.98     19.86 o 
  -1   0  19      287.90      285.15     22.55 o 
   1   0  19       58.88       59.92      9.38 o 
   3   0  19       17.99       13.94      5.48 o 
   5   0  19       59.19       73.10      6.59 o 
  -7   1  19       20.23       16.09      4.27 o 
  -6   1  19       14.50       11.00      4.42 o 
  -5   1  19       35.68       50.75      7.43 o 
  -4   1  19      192.40      194.08     14.28 o 
  -3   1  19      315.64      347.98     23.93 o 
  -2   1  19     1322.14     1209.67    686.73 o 
  -1   1  19      203.84      219.48     37.53 o 
   0   1  19       18.10       14.49      4.19 o 
   1   1  19      139.08      173.85     16.12 o 
   2   1  19     1347.14     1218.91     46.55 o 
   3   1  19       34.71       31.92      4.55 o 
   4   1  19        7.87        5.87      2.61 o 
   5   1  19       44.54       29.80      3.26 o 
  -7   2  19        0.26        2.98      3.30 o 
  -6   2  19       86.36       90.47     18.07 o 
  -5   2  19      110.22       95.20      8.81 o 
  -4   2  19      255.27      317.52     15.75 o 
  -3   2  19       15.06       16.49      4.13 o 
  -2   2  19       11.24       24.91      9.32 o 
  -1   2  19      696.98      599.04     58.33 o 
   0   2  19       47.11       38.41     14.11 o 
   1   2  19        1.49       13.53     11.27 o 
   2   2  19        1.05       -0.20      3.80 o 
   3   2  19      161.32      155.44     11.98 o 
   4   2  19      172.62      172.64     11.89 o 
  -6   3  19       99.36      107.08      6.15 o 
  -5   3  19       75.29       40.30     20.30 o 
  -4   3  19       74.06       86.34     10.91 o 
  -3   3  19      110.00      120.23     10.65 o 
  -2   3  19       65.24       44.36      7.85 o 
  -1   3  19       34.18       37.45      7.66 o 
   0   3  19       38.18       38.34      5.76 o 
   1   3  19       20.22       30.46      7.33 o 
   2   3  19        9.94       14.99      4.45 o 
   3   3  19      118.06      115.31      6.46 o 
   4   3  19        6.60        5.59      2.29 o 
  -6   4  19       58.06       84.15      8.13 o 
  -5   4  19      192.06      215.02     13.91 o 
  -4   4  19       23.18       23.20      4.76 o 
  -3   4  19        0.02       -1.90      3.42 o 
  -2   4  19       66.23       50.41      6.40 o 
  -1   4  19      496.66      508.42     22.24 o 
   0   4  19        4.58       11.70      4.87 o 
   1   4  19       39.72       41.86      4.44 o 
   2   4  19        0.25        3.98      4.72 o 
   3   4  19       36.68       36.98      3.50 o 
  -5   5  19        4.23        0.29      6.06 o 
  -4   5  19       36.02       30.27      6.42 o 
  -3   5  19      324.31      318.52     14.20 o 
  -2   5  19      157.04      133.10      8.69 o 
  -1   5  19      102.84       89.41     19.05 o 
   0   5  19        7.14       13.33      4.55 o 
   1   5  19       89.76       89.04     10.23 o 
   2   5  19       11.45       12.83      3.05 o 
  -3   6  19        2.61        0.83      3.08 o 
  -2   6  19       11.99        3.12      3.59 o 
  -1   6  19      148.67      151.38     10.76 o 
   0   6  19       42.52       30.03      4.18 o 
   1   6  19       28.94       26.66      4.68 o 
  -6   0  20        0.04       -2.27      4.92 o 
  -4   0  20       25.44       37.31     16.39 o 
  -2   0  20      134.66      148.54     16.23 o 
   0   0  20     3612.21     3041.94    232.53 o 
   2   0  20     1805.28     1501.34     77.19 o 
   4   0  20       51.07       44.69      5.95 o 
  -7   1  20       11.36        6.21      2.93 o 
  -6   1  20       82.68      105.74      8.43 o 
  -5   1  20       35.37       34.47      7.34 o 
  -4   1  20      484.56      485.03     25.22 o 
  -3   1  20        0.31        3.31      4.15 o 
  -2   1  20       24.17       22.39      5.26 o 
  -1   1  20      350.31      330.09     16.83 o 
   0   1  20      461.63      383.00     41.35 o 
   1   1  20        0.16        7.67      5.30 o 
   2   1  20      214.87      217.43     17.29 o 
   3   1  20        0.58        6.31      3.10 o 
   4   1  20        4.79       10.97      6.32 o 
  -6   2  20       12.91       13.99      3.92 o 
  -5   2  20        6.67        8.32      4.21 o 
  -4   2  20       16.90       15.04      4.93 o 
  -3   2  20      120.54      144.11     14.23 o 
  -2   2  20     1463.38     1430.75     83.80 o 
  -1   2  20       65.45       66.95      9.64 o 
   0   2  20       87.06       87.97     10.95 o 
   1   2  20      403.99      428.55     28.51 o 
   2   2  20      100.47      115.58      8.29 o 
   3   2  20        0.69        8.45      5.38 o 
   4   2  20      179.24      177.17      7.66 o 
  -6   3  20       18.18       17.45      4.44 o 
  -5   3  20        2.81        5.92      3.53 o 
  -4   3  20       13.32       16.67      4.74 o 
  -3   3  20      169.48      192.37     13.11 o 
  -2   3  20        0.34        4.37      3.84 o 
  -1   3  20        7.82        5.49      3.66 o 
   0   3  20       15.20       20.97      4.54 o 
   1   3  20      157.96      153.69      9.70 o 
   2   3  20       42.85       38.50      6.50 o 
   3   3  20        0.35        2.42      2.77 o 
   4   3  20       43.48       27.72      3.54 o 
  -5   4  20      237.35      290.95     18.45 o 
  -4   4  20       24.47       25.67      4.61 o 
  -3   4  20        0.08        4.22      3.31 o 
  -2   4  20      253.41      244.44     19.45 o 
  -1   4  20       69.69       76.14      6.95 o 
   0   4  20       49.08       33.30      4.86 o 
   1   4  20        1.23        1.04      2.61 o 
   2   4  20       67.56       55.40      4.60 o 
   3   4  20      328.57      310.30      8.57 o 
  -4   5  20       35.05       36.61      6.20 o 
  -3   5  20       41.04       37.55      6.68 o 
  -2   5  20       49.53       44.07      4.80 o 
  -1   5  20      128.56      141.21     21.34 o 
   0   5  20       92.87      125.67      7.58 o 
   1   5  20        2.29        6.85      2.93 o 
   2   5  20        8.37        9.89      2.68 o 
  -1   6  20       21.11       17.79      4.16 o 
  -5   0  21        5.93       10.51      5.96 o 
  -3   0  21       72.31       73.87     11.84 o 
  -1   0  21        7.49        3.36      4.80 o 
   1   0  21        2.01       -2.93      4.26 o 
  -6   1  21        9.73       15.43      7.25 o 
  -5   1  21        9.49        9.11      4.04 o 
  -4   1  21       85.21      107.90     10.30 o 
  -3   1  21       82.55      114.06     17.74 o 
  -2   1  21      351.03      331.64     22.97 o 
  -1   1  21       35.62       27.01      4.88 o 
   0   1  21      402.51      374.91     25.31 o 
   1   1  21        0.71        2.20      4.47 o 
   2   1  21       77.01       56.19      8.23 o 
   3   1  21        0.28       11.24      9.23 o 
  -6   2  21       53.85       54.34     16.77 o 
  -5   2  21       12.33        4.05      5.41 o 
  -4   2  21       12.10        7.87      6.64 o 
  -3   2  21       14.28        9.68      6.29 o 
  -2   2  21       33.94       53.08      9.03 o 
  -1   2  21       12.00       13.50      5.86 o 
   0   2  21       78.65       77.10     10.50 o 
   1   2  21      155.15      166.28     14.73 o 
   2   2  21       94.89      103.02     10.66 o 
   3   2  21        5.28       10.76      4.32 o 
  -5   3  21       58.65       38.16     13.00 o 
  -4   3  21       96.92      109.34     33.82 o 
  -3   3  21      101.04       84.64      9.25 o 
  -2   3  21       12.49        8.61      3.75 o 
  -1   3  21       20.90       11.65      3.84 o 
   0   3  21      531.41      461.00     22.30 o 
   1   3  21        0.09       -0.37      2.63 o 
   2   3  21       62.57       55.12     15.97 o 
   3   3  21        3.90       16.55     13.64 o 
  -4   4  21        7.60        7.59      2.98 o 
  -3   4  21       20.17       16.38      4.72 o 
  -2   4  21       10.26        5.50      6.82 o 
  -1   4  21       77.29       58.82     16.95 o 
   0   4  21       32.58       28.67      4.72 o 
   1   4  21       25.08       18.41      3.48 o 
   2   4  21       73.47       92.66     24.94 o 
  -3   5  21       45.90       37.90      5.65 o 
  -2   5  21        2.84        2.01      2.35 o 
  -1   5  21      111.11      129.45      8.37 o 
   0   5  21       63.50       69.34      9.49 o 
   1   5  21      268.95      270.99      9.55 o 
  -6   0  22       11.92       26.32      5.77 o 
  -4   0  22      254.31      290.03     22.15 o 
  -2   0  22      197.13      241.80     32.75 o 
   0   0  22      114.64      130.22     12.21 o 
  -6   1  22        2.82        3.91      3.68 o 
  -5   1  22        7.33        2.83      3.19 o 
  -4   1  22       96.28      143.90     10.24 o 
  -3   1  22        0.53        0.53      3.34 o 
  -2   1  22      134.18      136.75      9.28 o 
  -1   1  22        3.04       -2.27      4.79 o 
   0   1  22      325.73      296.36     20.83 o 
   1   1  22        6.98       10.89      5.05 o 
   2   1  22       47.36       36.10      6.30 o 
   3   1  22       15.98       10.36      3.27 o 
  -5   2  22       24.84       34.08      6.74 o 
  -4   2  22        9.80        4.77      3.31 o 
  -3   2  22       44.17       38.95      8.31 o 
  -2   2  22       46.13       47.91      8.34 o 
  -1   2  22       41.63       45.02      7.51 o 
   0   2  22      101.36       91.44     10.84 o 
   1   2  22       17.76        5.95      4.55 o 
   2   2  22        5.95        6.79      4.21 o 
   3   2  22       23.90        7.49      3.30 o 
  -5   3  22       78.94       85.30      7.80 o 
  -4   3  22       10.52        7.35      3.13 o 
  -3   3  22        5.94        0.90      2.56 o 
  -2   3  22       52.59       32.49     17.41 o 
  -1   3  22        3.95        8.96      4.94 o 
   0   3  22       26.92       20.23      5.31 o 
   1   3  22       13.05       13.31      4.71 o 
   2   3  22      128.27      148.56     10.30 o 
  -4   4  22       66.49       68.51      6.45 o 
  -3   4  22      168.55      184.14      8.50 o 
  -2   4  22        5.39        4.10      2.75 o 
  -1   4  22       60.48       75.94      8.23 o 
   0   4  22       15.30       20.79      8.15 o 
   1   4  22      105.94      110.50      7.54 o 
  -2   5  22      108.42      132.29      8.20 o 
  -1   5  22        7.19        5.48      2.73 o 
  -5   0  23       36.47       33.35      6.31 o 
  -3   0  23        2.11        4.05      4.83 o 
  -1   0  23        6.74        9.02      4.99 o 
   1   0  23        7.68       10.25      3.96 o 
  -5   1  23       99.39      129.00      7.39 o 
  -4   1  23        0.04        0.89      2.86 o 
  -3   1  23        4.45        7.23      6.19 o 
  -2   1  23      156.93      130.30     12.30 o 
  -1   1  23        5.97        8.77      5.01 o 
   0   1  23       70.11       70.87      8.55 o 
   1   1  23       27.76       22.44      5.27 o 
   2   1  23        0.30        3.01      3.10 o 
  -5   2  23       66.67      108.92      9.32 o 
  -4   2  23       84.62       62.34     28.54 o 
  -3   2  23        0.60        2.35      4.18 o 
  -2   2  23       50.80       54.78      8.23 o 
  -1   2  23      151.40      146.92     12.16 o 
   0   2  23       96.55       87.01      9.05 o 
   1   2  23       87.21       99.95      9.12 o 
   2   2  23        5.99        5.13      3.35 o 
  -4   3  23        5.32        7.14      3.91 o 
  -3   3  23        1.17        1.55      3.70 o 
  -2   3  23       47.31       64.64      7.75 o 
  -1   3  23        1.94        1.19      3.68 o 
   0   3  23       35.77       31.96      5.70 o 
   1   3  23       12.59        8.16      3.73 o 
  -3   4  23        0.85        2.77      3.15 o 
  -2   4  23        7.08       10.49      3.91 o 
  -1   4  23        0.27        3.65      3.37 o 
   0   4  23       12.34       19.07      4.26 o 
  -4   0  24      166.17      189.37     13.42 o 
  -2   0  24      176.14      235.41     25.71 o 
   0   0  24      241.80      208.30     12.48 o 
  -5   1  24      168.77      178.64     18.07 o 
  -4   1  24        5.79        8.30      2.74 o 
  -3   1  24        8.61       19.61      8.67 o 
  -2   1  24        3.75        3.02      4.50 o 
  -1   1  24        2.74       -1.70      3.82 o 
   0   1  24        2.99       -3.73      3.73 o 
   1   1  24       22.94       15.52      4.20 o 
  -4   2  24       10.97        6.01      3.70 o 
  -3   2  24        2.20        0.97      3.55 o 
  -2   2  24       55.94       44.59      6.68 o 
  -1   2  24       31.77       32.77      6.00 o 
   0   2  24        1.92        4.22      3.64 o 
   1   2  24       44.22       28.75      4.79 o 
  -3   3  24      138.50      152.09     10.14 o 
  -2   3  24       48.07       51.87      6.47 o 
  -1   3  24       59.34       51.11      6.22 o 
   0   3  24        7.91        4.75      3.37 o 
  -3   0  25      188.97      205.82     11.91 o 
  -1   0  25       12.74       13.62      3.85 o 
  -4   1  25        7.52        8.55      3.42 o 
  -3   1  25       10.18        8.92      6.65 o 
  -2   1  25       16.35       14.27      4.31 o 
  -1   1  25       21.92        8.09      3.78 o 
   0   1  25        4.46        1.60      2.84 o 
  -3   2  25        2.26        2.39      3.03 o 
  -2   2  25        4.81       11.56      3.92 o 
  -1   2  25        0.67       -0.90      2.92 o 
   0   2  25        5.04       -0.90      2.67 o 
  -2   1  26      136.45      122.59      7.27 o 
                                                 
